# Supplementary material for: (2E)-2-Benzyl­idene-4-ethyl-3,4-dihydro­naphthalen-1(2H)-one
Source: Acta Crystallogr Sect E Struct Rep Online. 2011 Jun 18;67(Pt 7):o1700. doi: 10.1107/S1600536811022793 (PMC3151853; doi:10.1107/S1600536811022793)
Supplement: Supplementary file 1 [file e-67-o1700-sup1.cif]

##############################################################################
#                                                                            #
# This CIF contains the data in a paper accepted for publication in          #
# Acta Crystallographica Section E. It conforms to the requirements of       #
# Notes for Authors for Acta Crystallographica Section E, and has been       #
# peer reviewed under the auspices of the IUCr Commission on Journals.       #
#                                                                            #
# Full details of the Crystallographic Information File format               #
# are given in the paper "The Crystallographic Information File (CIF):       #
# a New Standard Archive File for Crystallography" by S. R. Hall, F. H.      #
# Allen and I. D. Brown [Acta Cryst. (1991), A47, 655-685].                  #
#                                                                            #
# The current version of the core CIF dictionary is obtainable from          #
# ftp://ftp.iucr.org/pub/cif_core.dic.                                       #
#                                                                            #
# Software is freely available for graphical display of the structure(s)     #
# in this CIF. For information consult the CIF software page                 #
# http://www.iucr.org/resources/cif/software.                                #
#                                                                            #
# This file may be used for bona fide research purposes within the           #
# scientific community so long as proper attribution is given to the journal # 
# article from which it was obtained.                                        #
#                                                                            #
##############################################################################
data_I
_audit_creation_method     SHELXL-97
_chemical_name_systematic
;
(2<i>E</i>)-2-Benzylidene-4-ethyl-3,4-dihydronaphthalen-1(2<i>H</i>)-one
;
_chemical_name_common     ?
_chemical_formula_moiety     'C19 H18 O'
_chemical_formula_sum     'C19 H18 O'
_chemical_formula_iupac     'C19 H18 O'
_chemical_formula_weight     262.33
_chemical_melting_point     ?
_symmetry_cell_setting     monoclinic
_symmetry_space_group_name_H-M     'P 21/n'
_symmetry_space_group_name_hall     '-P 2yn'
loop_
    _symmetry_equiv_pos_as_xyz
    'x, y, z'
    '-x+1/2, y+1/2, -z+1/2'
    '-x, -y, -z'
    'x-1/2, -y-1/2, z-1/2'
_cell_length_a     11.7997(8)
_cell_length_b     8.9020(6)
_cell_length_c     13.9912(9)
_cell_angle_alpha     90.00
_cell_angle_beta     94.214(4)
_cell_angle_gamma     90.00
_cell_volume     1465.68(17)
_cell_formula_units_Z     4
_cell_measurement_reflns_used     317
_cell_measurement_theta_min     2.3
_cell_measurement_theta_max     25.7
_cell_measurement_temperature     296(2)
_cell_measurement_pressure     101
_exptl_crystal_description     prism
_exptl_crystal_colour     colourless
_exptl_crystal_size_max     0.24
_exptl_crystal_size_mid     0.13
_exptl_crystal_size_min     0.10
_exptl_crystal_density_diffrn     1.189
_exptl_crystal_density_meas     ?
_exptl_crystal_density_method     'not measured'
_exptl_crystal_F_000     560
_exptl_absorpt_coefficient_mu     0.072
_exptl_absorpt_correction_type     none
_exptl_absorpt_process_details     ?
_exptl_absorpt_correction_T_min     ?
_exptl_absorpt_correction_T_max     ?
_exptl_special_details
;
;
_diffrn_ambient_temperature     296(2)
_diffrn_radiation_type     MoK\a
_diffrn_radiation_wavelength     0.71073
_diffrn_radiation_source     'fine-focus sealed tube'
_diffrn_radiation_monochromator     graphite
_diffrn_measurement_device_type     'Bruker APEXII CCD detector'
_diffrn_measurement_method     '\w and \f'
_diffrn_detector_area_resol_mean     ?
_diffrn_reflns_number     12738
_diffrn_reflns_av_R_equivalents     0.0386
_diffrn_reflns_av_sigmaI/netI     0.0354
_diffrn_reflns_theta_min     2.18
_diffrn_reflns_theta_max     26.00
_diffrn_reflns_theta_full     26.00
_diffrn_measured_fraction_theta_max     1.000
_diffrn_measured_fraction_theta_full     1.000
_diffrn_reflns_limit_h_min     -14
_diffrn_reflns_limit_h_max     14
_diffrn_reflns_limit_k_min     -10
_diffrn_reflns_limit_k_max     10
_diffrn_reflns_limit_l_min     -17
_diffrn_reflns_limit_l_max     17
_diffrn_standards_number     ?
_diffrn_standards_interval_count     ?
_diffrn_standards_interval_time     ?
_diffrn_standards_decay_%     ?
_refine_special_details
;
Refinement of <i>F</i>^2^ against ALL reflections. The weighted <i>R</i>-factor
<i>wR</i> and goodness of fit <i>S</i> are based on <i>F</i>^2^, conventional
<i>R</i>-factors <i>R</i> are based on <i>F</i>, with <i>F</i> set to zero for
negative <i>F</i>^2^. The threshold expression of <i>F</i>^2^ >
\s(<i>F</i>^2^) is used only for calculating <i>R</i>-factors(gt) <i>etc</i>.
and is not relevant to the choice of reflections for refinement.
<i>R</i>-factors based on <i>F</i>^2^ are statistically about twice as large
as those based on <i>F</i>, and <i>R</i>- factors based on ALL data will be
even larger.
;
_reflns_number_total     2870
_reflns_number_gt     1776
_reflns_threshold_expression     I>2\s(I)
_refine_ls_structure_factor_coef     Fsqd
_refine_ls_matrix_type     full
_refine_ls_R_factor_all     0.0909
_refine_ls_R_factor_gt     0.0467
_refine_ls_wR_factor_gt     0.1049
_refine_ls_wR_factor_ref     0.1388
_refine_ls_goodness_of_fit_ref     1.063
_refine_ls_restrained_S_all     1.063
_refine_ls_number_reflns     2870
_refine_ls_number_parameters     182
_refine_ls_number_restraints     0
_refine_ls_hydrogen_treatment     constr
_refine_ls_weighting_scheme     calc
_refine_ls_weighting_details
         'calc w=1/[\s^2^(Fo^2^)+(0.0502P)^2^+0.4678P] where P=(Fo^2^+2Fc^2^)/3'
_atom_sites_solution_hydrogens     geom
_atom_sites_solution_primary     direct
_atom_sites_solution_secondary     difmap
_refine_ls_shift/su_max     0.000
_refine_ls_shift/su_mean     0.000
_refine_diff_density_max     0.150
_refine_diff_density_min     -0.152
_refine_ls_extinction_method     none
_refine_ls_extinction_coef     ?
loop_
    _atom_type_symbol
    _atom_type_description
    _atom_type_scat_dispersion_real
    _atom_type_scat_dispersion_imag
    _atom_type_scat_source
    'C' 'C' 0.0033 0.0016
                         'International Tables Vol C Tables 4.2.6.8 and 6.1.1.4'
    'H' 'H' 0.0000 0.0000
                         'International Tables Vol C Tables 4.2.6.8 and 6.1.1.4'
    'O' 'O' 0.0106 0.0060
                         'International Tables Vol C Tables 4.2.6.8 and 6.1.1.4'
_computing_data_collection     'APEX2 (Bruker, 2005)'
_computing_cell_refinement     'SAINT (Bruker, 2005)'
_computing_data_reduction     'SAINT (Bruker, 2005)'
_computing_structure_solution     'SHELXS97 (Sheldrick, 2008)'
_computing_structure_refinement     'SHELXL97 (Sheldrick, 2008)'
_computing_molecular_graphics     'PLATON (Spek, 2009)'
_computing_publication_material     'publCIF (Westrip, 2010)'
loop_
    _atom_site_type_symbol
    _atom_site_label
    _atom_site_fract_x
    _atom_site_fract_y
    _atom_site_fract_z
    _atom_site_U_iso_or_equiv
    _atom_site_adp_type
    _atom_site_calc_flag
    _atom_site_refinement_flags
    _atom_site_occupancy
    _atom_site_symmetry_multiplicity
    _atom_site_disorder_assembly
    _atom_site_disorder_group
    C C1 0.38673(16) 0.3632(2) 0.90220(14) 0.0475(5) Uani d . 1 1 . .
    C C2 0.36836(19) 0.5147(3) 0.91678(16) 0.0644(6) Uani d . 1 1 . .
    C C3 0.2891(2) 0.5643(3) 0.97699(17) 0.0704(7) Uani d . 1 1 . .
    C C4 0.2262(2) 0.4615(3) 1.02507(17) 0.0699(7) Uani d . 1 1 . .
    C C5 0.24340(18) 0.3114(3) 1.01251(14) 0.0583(6) Uani d . 1 1 . .
    C C6 0.32381(16) 0.2594(2) 0.95135(13) 0.0466(5) Uani d . 1 1 . .
    C C7 0.33731(16) 0.0969(2) 0.93682(13) 0.0478(5) Uani d . 1 1 . .
    C C8 0.42994(15) 0.0467(2) 0.87708(13) 0.0437(5) Uani d . 1 1 . .
    C C9 0.52038(16) 0.1607(2) 0.86272(15) 0.0512(5) Uani d . 1 1 . .
    C C10 0.46780(16) 0.3104(2) 0.83054(14) 0.0498(5) Uani d . 1 1 . .
    C C11 0.40543(18) 0.3027(3) 0.73028(15) 0.0611(6) Uani d . 1 1 . .
    C C12 0.4811(2) 0.2601(4) 0.65044(17) 0.0861(9) Uani d . 1 1 . .
    C C13 0.41996(16) -0.0882(2) 0.83653(13) 0.0482(5) Uani d . 1 1 . .
    C C14 0.49530(16) -0.1640(2) 0.77224(13) 0.0472(5) Uani d . 1 1 . .
    C C15 0.61293(17) -0.1592(3) 0.78482(15) 0.0598(6) Uani d . 1 1 . .
    C C16 0.6781(2) -0.2362(3) 0.72341(19) 0.0748(8) Uani d . 1 1 . .
    C C17 0.6287(2) -0.3177(3) 0.64874(17) 0.0734(7) Uani d . 1 1 . .
    C C18 0.5129(2) -0.3237(3) 0.63530(17) 0.0752(7) Uani d . 1 1 . .
    C C19 0.4468(2) -0.2491(3) 0.69728(16) 0.0652(6) Uani d . 1 1 . .
    H H10 0.5290 0.3845 0.8288 0.060 Uiso calc R 1 1 . .
    H H11A 0.3445 0.2298 0.7315 0.073 Uiso calc R 1 1 . .
    H H11B 0.3712 0.3998 0.7154 0.073 Uiso calc R 1 1 . .
    H H12A 0.5471 0.3234 0.6539 0.129 Uiso calc R 1 1 . .
    H H12B 0.4396 0.2730 0.5894 0.129 Uiso calc R 1 1 . .
    H H12C 0.5041 0.1571 0.6579 0.129 Uiso calc R 1 1 . .
    H H13 0.3561 -0.1426 0.8508 0.058 Uiso calc R 1 1 . .
    H H15 0.6480 -0.1038 0.8350 0.072 Uiso calc R 1 1 . .
    H H16 0.7569 -0.2327 0.7329 0.090 Uiso calc R 1 1 . .
    H H17 0.6735 -0.3687 0.6074 0.088 Uiso calc R 1 1 . .
    H H18 0.4787 -0.3781 0.5843 0.090 Uiso calc R 1 1 . .
    H H19 0.3681 -0.2561 0.6885 0.078 Uiso calc R 1 1 . .
    H H2 0.4106 0.5847 0.8851 0.077 Uiso calc R 1 1 . .
    H H3 0.2779 0.6667 0.9853 0.085 Uiso calc R 1 1 . .
    H H4 0.1724 0.4946 1.0657 0.084 Uiso calc R 1 1 . .
    H H5 0.2011 0.2426 1.0450 0.070 Uiso calc R 1 1 . .
    H H9A 0.5691 0.1247 0.8148 0.061 Uiso calc R 1 1 . .
    H H9B 0.5667 0.1746 0.9222 0.061 Uiso calc R 1 1 . .
    O O1 0.27360(13) 0.00631(18) 0.97155(11) 0.0699(5) Uani d . 1 1 . .
loop_
    _atom_site_aniso_label
    _atom_site_aniso_U_11
    _atom_site_aniso_U_22
    _atom_site_aniso_U_33
    _atom_site_aniso_U_12
    _atom_site_aniso_U_13
    _atom_site_aniso_U_23
    C1 0.0455(11) 0.0539(13) 0.0434(11) 0.0016(9) 0.0058(9) 0.0034(9)
    C2 0.0697(14) 0.0580(16) 0.0668(15) 0.0008(12) 0.0151(12) 0.0043(12)
    C3 0.0805(16) 0.0593(15) 0.0728(16) 0.0096(13) 0.0141(13) -0.0093(13)
    C4 0.0745(15) 0.0776(19) 0.0604(14) 0.0122(13) 0.0237(12) -0.0098(13)
    C5 0.0609(13) 0.0687(16) 0.0477(12) 0.0046(11) 0.0202(10) 0.0003(11)
    C6 0.0452(11) 0.0569(13) 0.0385(11) 0.0031(9) 0.0091(9) 0.0007(9)
    C7 0.0460(11) 0.0583(14) 0.0406(11) -0.0012(10) 0.0125(9) 0.0046(9)
    C8 0.0390(10) 0.0517(13) 0.0415(11) 0.0037(9) 0.0108(8) 0.0068(9)
    C9 0.0396(10) 0.0578(14) 0.0576(13) -0.0016(9) 0.0132(9) 0.0027(10)
    C10 0.0418(10) 0.0553(13) 0.0539(12) -0.0042(9) 0.0145(9) 0.0058(10)
    C11 0.0566(12) 0.0771(16) 0.0518(13) 0.0029(12) 0.0188(10) 0.0121(11)
    C12 0.0870(18) 0.117(2) 0.0579(15) 0.0054(17) 0.0310(14) 0.0036(15)
    C13 0.0418(10) 0.0578(14) 0.0464(11) -0.0009(9) 0.0129(9) 0.0064(10)
    C14 0.0487(11) 0.0531(13) 0.0410(11) 0.0027(9) 0.0111(9) 0.0064(9)
    C15 0.0518(12) 0.0729(16) 0.0548(13) 0.0125(11) 0.0040(10) -0.0029(11)
    C16 0.0555(13) 0.092(2) 0.0790(18) 0.0205(13) 0.0213(13) -0.0014(15)
    C17 0.0875(19) 0.0762(18) 0.0607(15) 0.0159(14) 0.0341(14) 0.0019(13)
    C18 0.0938(19) 0.0823(19) 0.0514(14) 0.0004(15) 0.0187(13) -0.0119(13)
    C19 0.0594(13) 0.0794(17) 0.0577(14) -0.0041(12) 0.0104(11) -0.0069(12)
    O1 0.0714(10) 0.0649(10) 0.0790(11) -0.0055(8) 0.0427(9) 0.0053(8)
_geom_special_details
;
All e.s.d.'s (except the e.s.d. in the dihedral angle between two l.s. planes)
are estimated using the full covariance matrix. The cell e.s.d.'s are taken
into account individually in the estimation of e.s.d.'s in distances, angles
and torsion angles; correlations between e.s.d.'s in cell parameters are only
used when they are defined by crystal symmetry. An approximate (isotropic)
treatment of cell e.s.d.'s is used for estimating e.s.d.'s involving l.s.
planes.
;
loop_
    _geom_bond_atom_site_label_1
    _geom_bond_atom_site_label_2
    _geom_bond_site_symmetry_2
    _geom_bond_distance
    _geom_bond_publ_flag
    C1 C6 . 1.398(3) ?
    C1 C2 . 1.383(3) ?
    C2 H2 . 0.9300 ?
    C2 C3 . 1.376(3) ?
    C3 H3 . 0.9300 ?
    C3 C4 . 1.384(3) ?
    C4 H4 . 0.9300 ?
    C5 H5 . 0.9300 ?
    C5 C4 . 1.365(3) ?
    C6 C5 . 1.402(3) ?
    C7 C8 . 1.492(2) ?
    C7 C6 . 1.471(3) ?
    C7 O1 . 1.227(2) ?
    C8 C9 . 1.497(3) ?
    C9 H9B . 0.9700 ?
    C9 H9A . 0.9700 ?
    C10 H10 . 0.9800 ?
    C10 C11 . 1.537(3) ?
    C10 C9 . 1.524(3) ?
    C10 C1 . 1.511(3) ?
    C11 H11B . 0.9700 ?
    C11 H11A . 0.9700 ?
    C11 C12 . 1.528(3) ?
    C12 H12C . 0.9600 ?
    C12 H12B . 0.9600 ?
    C12 H12A . 0.9600 ?
    C13 H13 . 0.9300 ?
    C13 C14 . 1.474(3) ?
    C13 C8 . 1.330(3) ?
    C14 C15 . 1.387(3) ?
    C14 C19 . 1.383(3) ?
    C15 H15 . 0.9300 ?
    C15 C16 . 1.377(3) ?
    C16 H16 . 0.9300 ?
    C16 C17 . 1.367(4) ?
    C17 H17 . 0.9300 ?
    C18 H18 . 0.9300 ?
    C18 C17 . 1.366(4) ?
    C19 H19 . 0.9300 ?
    C19 C18 . 1.379(3) ?
loop_
    _geom_angle_atom_site_label_1
    _geom_angle_atom_site_label_2
    _geom_angle_atom_site_label_3
    _geom_angle_site_symmetry_1
    _geom_angle_site_symmetry_3
    _geom_angle
    _geom_angle_publ_flag
    C6 C1 C10 . . 120.39(18) ?
    C2 C1 C10 . . 120.99(18) ?
    C2 C1 C6 . . 118.53(18) ?
    C11 C10 H10 . . 108.1 ?
    C9 C10 H10 . . 108.1 ?
    C1 C10 H10 . . 108.1 ?
    C9 C10 C11 . . 112.82(18) ?
    C1 C10 C11 . . 109.61(16) ?
    C1 C10 C9 . . 109.87(16) ?
    H11A C11 H11B . . 107.6 ?
    C10 C11 H11B . . 108.7 ?
    C12 C11 H11B . . 108.7 ?
    C10 C11 H11A . . 108.7 ?
    C12 C11 H11A . . 108.7 ?
    C12 C11 C10 . . 114.33(19) ?
    H12B C12 H12C . . 109.5 ?
    H12A C12 H12C . . 109.5 ?
    C11 C12 H12C . . 109.5 ?
    H12A C12 H12B . . 109.5 ?
    C11 C12 H12B . . 109.5 ?
    C11 C12 H12A . . 109.5 ?
    C14 C13 H13 . . 115.3 ?
    C8 C13 H13 . . 115.3 ?
    C8 C13 C14 . . 129.46(18) ?
    C15 C14 C13 . . 123.46(19) ?
    C19 C14 C13 . . 118.62(18) ?
    C19 C14 C15 . . 117.88(19) ?
    C14 C15 H15 . . 119.8 ?
    C16 C15 H15 . . 119.8 ?
    C16 C15 C14 . . 120.4(2) ?
    C15 C16 H16 . . 119.5 ?
    C17 C16 H16 . . 119.5 ?
    C17 C16 C15 . . 120.9(2) ?
    C16 C17 H17 . . 120.3 ?
    C18 C17 H17 . . 120.3 ?
    C18 C17 C16 . . 119.5(2) ?
    C19 C18 H18 . . 120.0 ?
    C17 C18 H18 . . 120.0 ?
    C17 C18 C19 . . 120.1(2) ?
    C14 C19 H19 . . 119.4 ?
    C18 C19 H19 . . 119.4 ?
    C18 C19 C14 . . 121.2(2) ?
    C1 C2 H2 . . 119.2 ?
    C3 C2 H2 . . 119.2 ?
    C3 C2 C1 . . 121.6(2) ?
    C4 C3 H3 . . 120.0 ?
    C2 C3 H3 . . 120.0 ?
    C2 C3 C4 . . 119.9(2) ?
    C3 C4 H4 . . 120.2 ?
    C5 C4 H4 . . 120.2 ?
    C5 C4 C3 . . 119.6(2) ?
    C6 C5 H5 . . 119.5 ?
    C4 C5 H5 . . 119.5 ?
    C4 C5 C6 . . 121.0(2) ?
    C5 C6 C7 . . 119.61(18) ?
    C1 C6 C7 . . 121.03(17) ?
    C1 C6 C5 . . 119.3(2) ?
    C6 C7 C8 . . 117.57(16) ?
    O1 C7 C8 . . 121.35(19) ?
    O1 C7 C6 . . 121.07(17) ?
    C7 C8 C9 . . 115.53(17) ?
    C13 C8 C9 . . 126.63(17) ?
    C13 C8 C7 . . 117.63(17) ?
    H9A C9 H9B . . 108.1 ?
    C10 C9 H9B . . 109.5 ?
    C8 C9 H9B . . 109.5 ?
    C10 C9 H9A . . 109.5 ?
    C8 C9 H9A . . 109.5 ?
    C8 C9 C10 . . 110.72(16) ?
data_global
_journal_date_recd_electronic     2011-06-08
_journal_date_accepted     2011-06-13
_journal_name_full     'Acta Crystallographica, Section E'
_journal_year     2011
_journal_volume     67
_journal_issue      7
_journal_page_first     o1700
_journal_page_last     o1700
_journal_paper_category     QO
_journal_coeditor_code     FJ2430
_publ_contact_author_name     'Mohamed Akhazzane'
_publ_contact_author_address
;
Laboratoire de Chimie Organique, Facult\'e des Sciences Dhar el Mahraz,
Universit\'e Sidi Mohammed Ben Abdellah, F\`es, Morocco
;
_publ_contact_author_email     makhazzane@yahoo.com
_publ_contact_author_fax     ?
_publ_contact_author_phone     ?
_publ_section_title
;
(2<i>E</i>)-2-Benzylidene-4-ethyl-3,4-dihydronaphthalen-1(2<i>H</i>)-one
;
loop_
    _publ_author_name
    _publ_author_footnote
    _publ_author_address
    'Akhazzane, Mohamed' .
;
Laboratoire de Chimie Organique, Facult\'e des Sciences Dhar el Mahraz,
Universit\'e Sidi Mohammed Ben Abdellah, F\`es, Morocco
;
    'Zouihri, Hafid' .
;
Laboratoires de Diffraction des Rayons X, Centre National pour la Recherche
Scientifique et Technique, Rabat, Morocco
;
    'Bennani, A.Kella' .
;
Laboratoire de Chimie Organique, Facult\'e des Sciences Dhar el Mahraz,
Universit\'e Sidi Mohammed Ben Abdellah, F\`es, Morocco
;
    'Kerbal, Abdelali' .
;
Laboratoire de Chimie Organique, Facult\'e des Sciences Dhar el Mahraz,
Universit\'e Sidi Mohammed Ben Abdellah, F\`es, Morocco
;
    'Al Houari, Ghali' .
;
Laboratoire de Chimie Organique, Facult\'e des Sciences Dhar el Mahraz,
Universit\'e Sidi Mohammed Ben Abdellah, F\`es, Morocco
;
