# Supplementary material for: (2E)-2-Benzyl­idene-4-ethyl-3,4-dihydro­naphthalen-1(2H)-one
Source: Acta Crystallogr Sect E Struct Rep Online. 2011 Jun 18;67(Pt 7):o1700. doi: 10.1107/S1600536811022793 (PMC3151853; doi:10.1107/S1600536811022793)
Supplement: Supplementary file 2 [file e-67-o1700-Isup2.hkl]

# 
# h,k,l, Fc-squared, Fo-squared, sigma(Fo-squared) and status flag 
# 
data_I
_shelx_title ' zouihri_AK12_0m in P2(1)/n' 
_shelx_refln_list_code          4 
_shelx_F_calc_maximum      161.40 
_exptl_crystal_F_000       560.00 
_reflns_d_resolution_high  0.8107 
 
loop_ 
 _symmetry_equiv_pos_as_xyz 
 'x, y, z' 
 '-x+1/2, y+1/2, -z+1/2' 
 '-x, -y, -z' 
 'x-1/2, -y-1/2, z-1/2' 
 
_cell_length_a    11.7997 
_cell_length_b     8.9020 
_cell_length_c    13.9912 
_cell_angle_alpha  90.000 
_cell_angle_beta   94.214 
_cell_angle_gamma  90.000 
 
_shelx_F_squared_multiplier     1.000 
 
loop_ 
 _refln_index_h 
 _refln_index_k 
 _refln_index_l 
 _refln_F_squared_calc 
 _refln_F_squared_meas 
 _refln_F_squared_sigma 
 _refln_observed_status 
   2   0   0     1268.93     1118.91     17.05 o 
   4   0   0      502.57      490.98      8.28 o 
   6   0   0        7.64        6.02      1.72 o 
   8   0   0      180.67      177.77      5.33 o 
  10   0   0       18.56       13.96      2.22 o 
  12   0   0       29.98       29.44      2.97 o 
  14   0   0        6.39        5.44      3.53 o 
   1   1   0      404.27      346.02      4.65 o 
   2   1   0     7001.64     6493.38     61.16 o 
   3   1   0        6.17        7.91      0.59 o 
   4   1   0      370.74      375.85      4.94 o 
   5   1   0      251.78      238.75      3.94 o 
   6   1   0      566.99      628.14      9.55 o 
   7   1   0      408.87      414.89      7.05 o 
   8   1   0       75.53       70.00      2.89 o 
   9   1   0        8.23       10.19      1.55 o 
  10   1   0        7.20        7.86      1.50 o 
  11   1   0        6.35        1.72      1.57 o 
  12   1   0       94.06       96.66      3.15 o 
  13   1   0       99.55      107.60      3.71 o 
  14   1   0        0.02        1.23      2.31 o 
   0   2   0     5488.15     4770.74    104.67 o 
   1   2   0      227.67      228.75      4.65 o 
   2   2   0     5221.88     4860.39     55.18 o 
   3   2   0      961.38      942.90     11.60 o 
   4   2   0       79.86       79.68      1.77 o 
   5   2   0      605.26      627.76      7.92 o 
   6   2   0      998.85     1055.24     13.02 o 
   7   2   0       34.84       34.15      1.71 o 
   8   2   0        3.03        3.01      1.18 o 
   9   2   0       79.33       73.77      2.72 o 
  10   2   0        9.87        5.51      1.52 o 
  11   2   0       49.74       47.78      3.17 o 
  12   2   0        4.99        5.44      1.87 o 
  13   2   0       32.75       42.06      3.13 o 
  14   2   0       78.25      105.86      4.57 o 
   1   3   0      255.59      241.30     16.09 o 
   2   3   0      404.18      396.04      7.82 o 
   3   3   0       30.89       34.03      1.41 o 
   4   3   0      160.16      162.34      2.76 o 
   5   3   0        9.46       12.04      1.00 o 
   6   3   0      181.47      200.94      3.26 o 
   7   3   0      311.16      348.56      5.43 o 
   8   3   0        6.17        8.20      1.34 o 
   9   3   0        0.37       -1.95      1.30 o 
  10   3   0        0.05       -1.94      1.30 o 
  11   3   0       18.06       14.87      2.03 o 
  12   3   0       46.08       45.59      2.95 o 
  13   3   0        0.26        1.77      2.77 o 
   0   4   0      483.08      458.69     18.18 o 
   1   4   0     1181.22     1187.52     28.59 o 
   2   4   0     1132.23     1178.13     28.48 o 
   3   4   0      275.47      276.07      6.83 o 
   4   4   0      224.97      220.02      4.37 o 
   5   4   0      136.70      130.39      3.69 o 
   6   4   0        7.87        8.88      1.25 o 
   7   4   0       62.09       62.29      2.69 o 
   8   4   0      108.82      104.37      3.25 o 
   9   4   0      135.13      135.20      3.52 o 
  10   4   0       43.21       45.81      2.44 o 
  11   4   0        2.42        0.81      2.14 o 
  12   4   0        0.05        0.21      2.41 o 
  13   4   0       11.04       10.58      3.33 o 
   1   5   0      437.52      433.70      7.04 o 
   2   5   0      117.55      114.02      6.20 o 
   3   5   0        0.28        0.91      1.17 o 
   4   5   0       11.57       11.79      1.27 o 
   5   5   0      176.25      170.14      5.09 o 
   6   5   0      111.07      113.70      3.55 o 
   7   5   0      102.24       97.54      3.91 o 
   8   5   0      142.08      148.28      4.93 o 
   9   5   0       76.98       83.92      5.39 o 
  10   5   0       85.36      103.33      5.94 o 
  11   5   0        1.99        2.95      2.55 o 
  12   5   0        2.46        0.77      2.67 o 
   0   6   0      235.28      248.53      6.85 o 
   1   6   0        1.59        0.72      1.08 o 
   2   6   0       74.97       59.80      5.07 o 
   3   6   0       23.56       16.13      2.04 o 
   4   6   0      125.12      121.88      3.28 o 
   5   6   0        0.99        0.35      1.22 o 
   6   6   0       10.07        7.37      2.63 o 
   7   6   0        6.48        5.50      2.22 o 
   8   6   0      482.50      511.66     12.40 o 
   9   6   0       31.62       36.14      3.25 o 
  10   6   0       13.91        8.41      2.77 o 
  11   6   0        0.01       -3.24      4.00 o 
  12   6   0       14.84       12.65      6.12 o 
   1   7   0       11.53       13.31      1.57 o 
   2   7   0        3.18       -1.77      3.96 o 
   3   7   0       25.10       22.63      3.38 o 
   4   7   0      376.92      382.17     10.67 o 
   5   7   0      129.89      129.06      4.38 o 
   6   7   0        0.03        4.13      2.17 o 
   7   7   0        1.50       -1.93      2.38 o 
   8   7   0       23.43       23.92      3.49 o 
   9   7   0       18.76       14.04      4.06 o 
  10   7   0        0.91       -1.43      2.83 o 
  11   7   0        0.11       -3.40      2.96 o 
   0   8   0        8.25        7.81      2.38 o 
   1   8   0        0.10       -2.20      1.47 o 
   2   8   0       39.78       31.56      3.50 o 
   3   8   0       32.45       21.95      3.47 o 
   4   8   0       40.96       30.24      4.46 o 
   5   8   0        2.68        1.80      3.38 o 
   6   8   0       15.17        8.41      2.88 o 
   7   8   0       24.81       34.65      3.18 o 
   8   8   0        1.25       -1.20      2.55 o 
   9   8   0       12.31        8.99      3.40 o 
   1   9   0       25.15       19.67      3.04 o 
   2   9   0        0.82       -3.49      2.65 o 
   3   9   0       21.72       19.45      3.53 o 
   4   9   0        3.35       -0.79      2.33 o 
   5   9   0        3.31       -0.10      2.47 o 
   6   9   0        0.41       -0.73      2.63 o 
   7   9   0        9.26        3.62      3.30 o 
   8   9   0       17.46       15.92      3.33 o 
   0  10   0        3.51       -2.20      6.89 o 
   1  10   0        0.39       -5.68      4.79 o 
   2  10   0        7.99        9.62      7.47 o 
   3  10   0        4.49        5.23      3.42 o 
   4  10   0        0.82       -1.85      3.24 o 
   5  10   0        6.31        6.12      2.97 o 
 -13   0   1        0.13       -2.18      2.28 o 
 -11   0   1       11.28        9.51      2.31 o 
  -9   0   1       52.51       56.04      3.00 o 
  -7   0   1       47.49       30.52      1.84 o 
  -5   0   1      699.45      752.00     11.27 o 
  -3   0   1       41.93       34.97      1.27 o 
  -1   0   1     6773.90     6631.94    197.48 o 
   1   0   1     1164.66     1000.70     22.53 o 
   3   0   1    12142.28    11409.46    169.86 o 
   5   0   1      943.11      946.00     21.45 o 
   7   0   1       50.04       62.84      4.18 o 
   9   0   1        8.43        8.49      2.83 o 
  11   0   1       60.06       57.77      4.34 o 
  13   0   1        1.66        0.89      2.50 o 
 -14   1   1       17.64       14.37      2.84 o 
 -13   1   1       12.81       17.05      2.23 o 
 -12   1   1        1.26        3.76      1.64 o 
 -11   1   1       21.58       26.48      1.92 o 
 -10   1   1      156.82      161.91      3.38 o 
  -9   1   1        0.10       -0.08      1.10 o 
  -8   1   1       96.52       98.06      2.35 o 
  -7   1   1        1.77        7.05      1.05 o 
  -6   1   1      119.48      132.61      2.51 o 
  -5   1   1       18.15       20.92      0.98 o 
  -4   1   1       86.11       94.54      1.61 o 
  -3   1   1     1775.62     1718.69     14.22 o 
  -2   1   1      660.54      612.59      5.66 o 
  -1   1   1     1763.94     1775.88     17.60 o 
   0   1   1      151.35      151.57      2.11 o 
   1   1   1     1001.90      878.42     10.11 o 
   2   1   1     1895.17     1658.44     17.67 o 
   3   1   1       26.32       24.09      0.97 o 
   4   1   1        4.21        2.16      0.64 o 
   5   1   1        5.97        9.92      1.04 o 
   6   1   1       55.73       58.39      2.30 o 
   7   1   1       34.95       50.37      2.57 o 
   8   1   1       40.98       43.52      2.54 o 
   9   1   1        0.05        0.06      1.48 o 
  10   1   1       63.37       58.52      3.20 o 
  11   1   1       42.82       45.11      2.64 o 
  12   1   1      139.81      154.37      4.01 o 
  13   1   1        0.01       -1.91      1.76 o 
  14   1   1        0.70       -1.26      2.30 o 
 -14   2   1        1.99        0.79      2.68 o 
 -13   2   1       13.19       16.17      2.37 o 
 -12   2   1       33.66       41.82      3.47 o 
 -11   2   1       78.01       85.68      2.79 o 
 -10   2   1       44.71       44.92      2.23 o 
  -9   2   1        3.34        2.75      1.31 o 
  -8   2   1        2.76        1.76      1.08 o 
  -7   2   1      251.99      282.96      4.22 o 
  -6   2   1       39.25       41.52      1.59 o 
  -5   2   1      327.44      343.55      4.02 o 
  -4   2   1     2000.92     1881.68     17.10 o 
  -3   2   1      314.46      271.45      4.33 o 
  -2   2   1     1150.04     1076.31     11.22 o 
  -1   2   1     4258.62     3863.39     57.65 o 
   0   2   1      939.04      875.56     10.27 o 
   1   2   1      278.01      231.65      2.75 o 
   2   2   1        0.84       -0.52      0.35 o 
   3   2   1        2.72        2.75      0.37 o 
   4   2   1      146.03      152.25      2.54 o 
   5   2   1      169.12      165.85      3.14 o 
   6   2   1      216.64      193.45      4.04 o 
   7   2   1        0.60        0.14      1.14 o 
   8   2   1       48.51       41.74      2.39 o 
   9   2   1       76.67       70.95      3.29 o 
  10   2   1       89.73       86.09      3.13 o 
  11   2   1        4.39       -0.06      1.74 o 
  12   2   1       33.21       34.01      2.63 o 
  13   2   1       20.66       25.89      2.66 o 
  14   2   1        4.12        6.44      2.61 o 
 -14   3   1        0.77       -2.11      4.39 o 
 -13   3   1        0.03       -3.05      3.04 o 
 -12   3   1       44.37       50.59      3.41 o 
 -11   3   1        2.14       -0.84      1.67 o 
 -10   3   1        1.10        0.27      1.35 o 
  -9   3   1      141.95      133.61      3.43 o 
  -8   3   1       87.21       96.10      2.52 o 
  -7   3   1        6.76       13.25      1.11 o 
  -6   3   1      214.67      230.56      3.34 o 
  -5   3   1       49.01       51.85      1.61 o 
  -4   3   1     1210.64     1259.67     14.34 o 
  -3   3   1      355.09      337.05      4.75 o 
  -2   3   1       40.75       36.84      1.38 o 
  -1   3   1       19.40       23.85      2.45 o 
   0   3   1      128.20      101.38      5.27 o 
   1   3   1       65.49       61.13      2.01 o 
   2   3   1     2198.28     2033.54     30.89 o 
   3   3   1        2.21       -0.13      0.71 o 
   4   3   1       44.64       57.81      1.68 o 
   5   3   1        0.66        0.55      0.79 o 
   6   3   1      638.78      645.78      9.05 o 
   7   3   1       14.29       12.45      1.52 o 
   8   3   1        1.71       -0.74      1.35 o 
   9   3   1       11.89        7.75      1.55 o 
  10   3   1       23.55       21.00      1.94 o 
  11   3   1       13.97        7.68      2.16 o 
  12   3   1       21.02       18.83      2.52 o 
  13   3   1        1.58        0.79      2.82 o 
 -13   4   1        0.66        0.53      2.76 o 
 -12   4   1        0.18       -2.14      2.47 o 
 -11   4   1        2.89       -0.76      2.25 o 
 -10   4   1        3.28        0.96      1.59 o 
  -9   4   1       37.50       35.96      2.06 o 
  -8   4   1       12.62       13.41      1.60 o 
  -7   4   1        4.01        2.25      0.73 o 
  -6   4   1      249.11      254.93      4.14 o 
  -5   4   1      280.13      310.66      5.00 o 
  -4   4   1       44.66       43.22      1.81 o 
  -3   4   1       30.25       21.79      1.16 o 
  -2   4   1      128.65      134.40      4.01 o 
  -1   4   1       89.83       86.01      3.12 o 
   0   4   1      683.24      687.64     12.46 o 
   1   4   1      298.22      271.58      5.76 o 
   2   4   1      487.74      528.27     10.64 o 
   3   4   1      545.79      549.33     10.52 o 
   4   4   1       83.06       83.51      2.40 o 
   5   4   1       26.86       29.73      1.64 o 
   6   4   1       81.30       76.90      2.61 o 
   7   4   1       31.97       28.43      1.88 o 
   8   4   1        1.05       -1.79      1.19 o 
   9   4   1       36.68       29.85      2.15 o 
  10   4   1       20.43       21.79      2.40 o 
  11   4   1       13.77       14.38      3.77 o 
  12   4   1        0.11        0.46      2.65 o 
  13   4   1        3.99        4.28      3.06 o 
 -12   5   1       40.26       42.23      4.44 o 
 -11   5   1       33.17       31.33      3.32 o 
 -10   5   1       80.47       83.71      4.42 o 
  -9   5   1       49.12       57.06      4.35 o 
  -8   5   1        4.36        1.33      2.07 o 
  -7   5   1       11.39        4.74      1.97 o 
  -6   5   1       49.35       48.82      2.36 o 
  -5   5   1       10.57       11.26      1.34 o 
  -4   5   1        0.00       -0.68      0.94 o 
  -3   5   1       20.51       22.98      1.61 o 
  -2   5   1       83.57       78.95      3.46 o 
  -1   5   1        2.58        4.20      1.47 o 
   0   5   1       13.55       23.12      2.59 o 
   1   5   1       68.20       69.38      2.79 o 
   2   5   1      261.29      278.80     13.86 o 
   3   5   1        1.66       -1.12      3.76 o 
   4   5   1      215.21      218.28      4.25 o 
   5   5   1       40.09       38.31      2.18 o 
   6   5   1        0.41        0.50      1.25 o 
   7   5   1      165.53      167.21      5.36 o 
   8   5   1        2.98        3.78      2.37 o 
   9   5   1       18.18       23.86      3.16 o 
  10   5   1       14.04       17.42      3.18 o 
  11   5   1        1.70        3.57      2.37 o 
  12   5   1        0.25       -1.98      2.90 o 
 -12   6   1        3.42       -5.13      3.45 o 
 -11   6   1       15.80       14.17      3.09 o 
 -10   6   1       30.90       25.98      3.19 o 
  -9   6   1       44.09       36.36      3.37 o 
  -8   6   1      128.99      134.95      5.02 o 
  -7   6   1        1.03        3.33      2.14 o 
  -6   6   1       22.55       21.29      4.03 o 
  -5   6   1       22.35       21.59      1.75 o 
  -4   6   1       72.24       68.82      2.42 o 
  -3   6   1       11.25       16.07      2.64 o 
  -2   6   1      145.46      145.52      5.01 o 
  -1   6   1        8.11        8.55      1.28 o 
   0   6   1        7.85        8.81      1.72 o 
   1   6   1       56.36       52.49      3.44 o 
   2   6   1       71.24       64.72      8.12 o 
   3   6   1      386.25      390.68      8.63 o 
   4   6   1       10.53       11.32      1.89 o 
   5   6   1       11.66       15.51      1.92 o 
   6   6   1        4.43        5.49      2.37 o 
   7   6   1        2.83        0.76      2.47 o 
   8   6   1       22.58       18.02      3.48 o 
   9   6   1       29.04       41.39      4.32 o 
  10   6   1        7.31        6.18      2.72 o 
  11   6   1       16.89       12.31      3.07 o 
  12   6   1        6.99        0.79      2.97 o 
 -11   7   1        0.85       -4.72      3.15 o 
 -10   7   1        0.27       -3.15      3.21 o 
  -9   7   1       25.42       20.43      3.14 o 
  -8   7   1        0.07       -3.12      2.61 o 
  -7   7   1       12.02       12.95      3.01 o 
  -6   7   1       33.15       35.27      2.87 o 
  -5   7   1      223.34      226.93      5.75 o 
  -4   7   1       94.69       74.97     10.64 o 
  -3   7   1       63.39       50.96      4.26 o 
  -2   7   1      201.91      175.31     10.25 o 
  -1   7   1       12.93       12.41      1.76 o 
   0   7   1       22.75       19.90      1.73 o 
   1   7   1        1.24        1.79      1.32 o 
   2   7   1        9.09        5.54      4.82 o 
   3   7   1        0.90        2.55      2.30 o 
   4   7   1      287.14      310.61     10.18 o 
   5   7   1       83.33       91.18      4.58 o 
   6   7   1       13.94       20.86      5.68 o 
   7   7   1      195.35      219.22      7.44 o 
   8   7   1        0.95        1.59      2.48 o 
   9   7   1       36.23       42.40      7.23 o 
  10   7   1        1.98        0.83      3.17 o 
  11   7   1        5.97        0.82      2.94 o 
  -9   8   1       19.51       18.87      4.26 o 
  -8   8   1        0.01       -0.47      2.77 o 
  -7   8   1        0.35       -2.93      2.75 o 
  -6   8   1       14.84       10.30      2.70 o 
  -5   8   1        8.47        6.46      2.64 o 
  -4   8   1        0.00       -2.08      2.14 o 
  -3   8   1       68.56       54.34      4.54 o 
  -2   8   1        0.07       -2.58      2.31 o 
  -1   8   1        6.42        5.43      1.59 o 
   0   8   1       24.42       25.88      2.01 o 
   1   8   1        0.53       -2.01      1.34 o 
   2   8   1       14.88        8.71      2.74 o 
   3   8   1       49.13       36.24      3.88 o 
   4   8   1        3.52        0.37      2.14 o 
   5   8   1        5.81        3.57      2.41 o 
   6   8   1        4.37        2.19      2.34 o 
   7   8   1       19.28       16.09      2.98 o 
   8   8   1       47.30       52.27      4.96 o 
   9   8   1        0.77       -2.12      2.76 o 
  -8   9   1        0.14       -1.26      2.97 o 
  -7   9   1        0.00       -4.06      2.74 o 
  -6   9   1        2.07        1.01      3.18 o 
  -5   9   1        2.92        2.54      2.59 o 
  -4   9   1       13.35       10.58      3.46 o 
  -3   9   1        2.86        0.78      2.85 o 
  -2   9   1       68.65       64.97      4.40 o 
  -1   9   1       14.64       12.01      2.84 o 
   0   9   1        0.11       -1.53      4.36 o 
   1   9   1        7.02        1.26      2.71 o 
   2   9   1       41.70       34.14      4.13 o 
   3   9   1        1.02       -2.02      2.77 o 
   4   9   1       10.49        5.73      3.07 o 
   5   9   1        0.59       -2.45      2.40 o 
   6   9   1        3.90        2.65      3.80 o 
   7   9   1        7.41        9.88      3.19 o 
   8   9   1        0.08       -4.09      2.72 o 
  -6  10   1        3.89       -0.95      3.04 o 
  -5  10   1        0.13       -1.37      2.73 o 
  -4  10   1        3.34       -0.38      3.36 o 
  -3  10   1        0.05       -3.33      3.09 o 
  -2  10   1        7.36        7.44      7.82 o 
  -1  10   1        0.31       -2.55      4.92 o 
   0  10   1        0.48       -5.25      4.74 o 
   1  10   1        4.43        1.32      7.17 o 
   2  10   1        0.84       -0.62      6.47 o 
   3  10   1        2.35       -0.97      3.15 o 
   4  10   1        5.81        8.67      4.16 o 
   5  10   1        0.99       -2.80      2.75 o 
 -14   0   2        1.21       -4.76      3.17 o 
 -12   0   2       29.37       39.81      3.50 o 
 -10   0   2      212.66      205.53      5.31 o 
  -8   0   2       22.05       25.39      2.34 o 
  -6   0   2      418.08      437.16      7.32 o 
  -4   0   2      142.82      152.22      3.05 o 
  -2   0   2     2866.78     3103.88     34.37 o 
   0   0   2       23.37       17.42      0.56 o 
   4   0   2     2507.13     2333.97     49.88 o 
   6   0   2       16.87       18.55      2.43 o 
   8   0   2       33.42       38.38      3.56 o 
  10   0   2        9.53        2.09      2.82 o 
  12   0   2        8.46        6.79      3.16 o 
  14   0   2        0.00       -2.29      2.77 o 
 -14   1   2       11.59        7.41      2.76 o 
 -13   1   2        7.44        7.49      2.31 o 
 -12   1   2        0.20       -0.55      1.83 o 
 -11   1   2      389.13      412.15      5.90 o 
 -10   1   2        5.27        6.87      1.46 o 
  -9   1   2      189.79      189.04      3.41 o 
  -8   1   2      165.10      159.07      2.92 o 
  -7   1   2       86.71       83.19      2.01 o 
  -6   1   2      228.02      232.18      3.54 o 
  -5   1   2     1189.17     1277.50     14.88 o 
  -4   1   2      103.58      105.92      1.71 o 
  -3   1   2      653.29      682.10      5.39 o 
  -2   1   2     2083.99     2098.35     15.20 o 
  -1   1   2      135.03      134.13      1.22 o 
   0   1   2     4856.30     4520.95     40.94 o 
   1   1   2      358.19      319.89      3.14 o 
   2   1   2        2.41        0.41      0.45 o 
   3   1   2        9.08       10.24      0.76 o 
   4   1   2       24.15       20.83      1.07 o 
   5   1   2       18.82       23.69      1.60 o 
   6   1   2      431.21      473.43      8.59 o 
   7   1   2      112.38      114.58      3.64 o 
   8   1   2       60.15       63.94      3.17 o 
   9   1   2       96.16      102.03      3.63 o 
  10   1   2      101.91       86.58      3.70 o 
  11   1   2       60.07       60.38      3.53 o 
  12   1   2       23.98       20.45      2.78 o 
  13   1   2        8.62        7.77      2.41 o 
  14   1   2       14.95        9.96      2.60 o 
 -14   2   2        4.34       -1.13      2.59 o 
 -13   2   2        4.20        0.46      2.81 o 
 -12   2   2       78.71       80.72      3.50 o 
 -11   2   2        2.23        3.23      1.75 o 
 -10   2   2       10.13       11.67      1.78 o 
  -9   2   2       60.36       59.17      3.46 o 
  -8   2   2       10.76        9.12      1.33 o 
  -7   2   2      336.85      358.18      5.37 o 
  -6   2   2       21.57       22.61      1.34 o 
  -5   2   2      118.03      112.53      2.02 o 
  -4   2   2     1397.24     1483.63     13.28 o 
  -3   2   2      243.01      227.29      2.54 o 
  -2   2   2      578.79      597.24      4.96 o 
  -1   2   2     1199.51     1158.31      9.13 o 
   0   2   2    11203.77    10292.54    120.22 o 
   1   2   2      632.82      564.78      7.23 o 
   2   2   2      913.63      873.10      9.56 o 
   3   2   2      243.91      232.89      3.32 o 
   4   2   2      122.58      125.50      2.50 o 
   5   2   2      137.70      142.72      2.95 o 
   6   2   2       54.39       57.08      2.36 o 
   7   2   2       35.06       45.72      2.38 o 
   8   2   2      120.45      117.28      3.61 o 
   9   2   2      130.67      125.73      4.06 o 
  10   2   2        7.48        3.29      1.93 o 
  11   2   2        0.93        0.07      1.97 o 
  12   2   2        3.06       -0.84      2.25 o 
  13   2   2       16.21       16.20      2.81 o 
  14   2   2        0.03       -2.06      3.01 o 
 -13   3   2       14.56       17.25      3.49 o 
 -12   3   2        1.97        2.27      2.62 o 
 -11   3   2       65.65       59.84      2.86 o 
 -10   3   2       17.61       21.63      1.76 o 
  -9   3   2      270.10      272.91      4.61 o 
  -8   3   2        2.79        1.68      1.09 o 
  -7   3   2        0.32        0.45      0.89 o 
  -6   3   2       86.75       80.11      1.93 o 
  -5   3   2     1165.43     1224.44     12.17 o 
  -4   3   2        2.88        8.86      1.04 o 
  -3   3   2      348.61      391.18      5.45 o 
  -2   3   2       10.19        9.81      0.58 o 
  -1   3   2     1068.32     1070.08     11.71 o 
   0   3   2       85.44       75.83      1.52 o 
   1   3   2      243.89      242.06      3.29 o 
   2   3   2      274.51      260.93      3.43 o 
   3   3   2      604.70      613.50      8.80 o 
   4   3   2       89.35       84.61      1.62 o 
   5   3   2        0.38        1.18      0.83 o 
   6   3   2       40.90       50.25      2.12 o 
   7   3   2       13.38       12.11      1.55 o 
   8   3   2       37.48       38.23      2.39 o 
   9   3   2       10.79        9.90      1.99 o 
  10   3   2       10.82       10.54      2.65 o 
  11   3   2       18.07       17.58      2.41 o 
  12   3   2        6.12        4.76      2.51 o 
  13   3   2        2.01       -2.68      3.60 o 
 -13   4   2        0.76       -3.76      2.50 o 
 -12   4   2        0.27       -4.05      2.95 o 
 -11   4   2        0.12       -3.24      2.16 o 
 -10   4   2       20.21       17.88      1.95 o 
  -9   4   2        1.62        0.73      1.65 o 
  -8   4   2      104.18      103.94      3.13 o 
  -7   4   2      119.74      126.67      3.61 o 
  -6   4   2        3.98        2.21      0.78 o 
  -5   4   2        7.23        4.92      0.99 o 
  -4   4   2        3.18        4.08      0.99 o 
  -3   4   2       27.55       25.16      1.38 o 
  -2   4   2      273.36      272.60      3.92 o 
  -1   4   2        8.52        9.59      1.49 o 
   0   4   2      403.53      418.65      8.32 o 
   1   4   2     1935.55     1886.36     21.28 o 
   2   4   2      109.36      114.33      3.38 o 
   3   4   2      315.33      316.46      4.87 o 
   4   4   2      450.29      467.15      6.30 o 
   5   4   2       16.65       22.12      1.49 o 
   6   4   2       56.68       54.44      2.54 o 
   7   4   2        4.51        1.08      1.09 o 
   8   4   2       34.90       33.16      2.88 o 
   9   4   2        5.87        1.69      1.90 o 
  10   4   2        4.15        1.73      1.99 o 
  11   4   2       33.78       31.17      4.29 o 
  12   4   2        0.08       -0.05      3.94 o 
  13   4   2        1.30       -0.57      2.98 o 
 -12   5   2       14.54       11.00      3.11 o 
 -11   5   2       12.13       10.69      2.84 o 
 -10   5   2        1.47       -0.60      2.27 o 
  -9   5   2        3.62        3.60      2.28 o 
  -8   5   2      183.11      184.29      5.55 o 
  -7   5   2      410.95      420.67     10.39 o 
  -6   5   2        0.05        0.12      1.34 o 
  -5   5   2        9.24        5.88      1.29 o 
  -4   5   2      253.37      251.45      4.33 o 
  -3   5   2      243.87      218.09      3.55 o 
  -2   5   2      172.94      167.52      4.96 o 
  -1   5   2        0.55        1.91      1.42 o 
   0   5   2      187.01      175.80      4.73 o 
   1   5   2      160.85      173.22      5.05 o 
   2   5   2       42.21       47.54      2.42 o 
   3   5   2      314.58      335.79      6.74 o 
   4   5   2       22.78       25.52      1.56 o 
   5   5   2       19.87       23.93      1.60 o 
   6   5   2       56.00       53.44      2.31 o 
   7   5   2       21.95       25.87      2.72 o 
   8   5   2       76.97       84.11      4.50 o 
   9   5   2       96.81      109.76      5.21 o 
  10   5   2       40.80       47.24      4.91 o 
  11   5   2       10.26       12.25      3.35 o 
  12   5   2        9.41       13.45      3.62 o 
 -12   6   2        3.08       -2.94      3.86 o 
 -11   6   2        5.89       -1.45      3.38 o 
 -10   6   2        4.05        0.87      2.53 o 
  -9   6   2        1.40       -3.90      3.88 o 
  -8   6   2        0.65        1.29      4.67 o 
  -7   6   2        3.05        1.72      2.22 o 
  -6   6   2      209.36      208.01      7.80 o 
  -5   6   2       83.58       81.20      3.19 o 
  -4   6   2       57.83       59.22      2.42 o 
  -3   6   2      166.74      158.22      3.88 o 
  -2   6   2       95.36       97.20      4.29 o 
  -1   6   2       63.32       55.64      5.84 o 
   0   6   2        0.60        0.85      1.54 o 
   1   6   2       16.48       20.69      2.08 o 
   2   6   2      108.51      107.09      3.59 o 
   3   6   2       46.34       48.27      2.81 o 
   4   6   2        0.25        2.64      1.45 o 
   5   6   2       97.64       99.42      3.73 o 
   6   6   2       67.38       75.65      4.37 o 
   7   6   2       49.66       51.71      3.66 o 
   8   6   2        4.71        3.17      2.70 o 
   9   6   2        5.45        8.87      3.03 o 
  10   6   2      134.87      156.88      6.31 o 
  11   6   2       19.17       19.41      4.38 o 
 -11   7   2        1.52       -1.48      3.05 o 
 -10   7   2        0.62       -4.66      3.11 o 
  -9   7   2        2.58       -2.72      4.10 o 
  -8   7   2        2.57       -3.50      2.33 o 
  -7   7   2       20.92       19.50      4.15 o 
  -6   7   2        0.59       -3.73      2.49 o 
  -5   7   2       55.83       46.94      3.17 o 
  -4   7   2       52.97       54.07      3.62 o 
  -3   7   2      266.95      283.86      8.08 o 
  -2   7   2      656.40      677.68     14.03 o 
  -1   7   2      129.84      140.83      5.28 o 
   0   7   2       29.29       32.54      2.65 o 
   1   7   2        1.83        2.69      1.75 o 
   2   7   2        0.61        3.95      4.60 o 
   3   7   2       43.59       45.50      4.75 o 
   4   7   2       20.06       18.85      4.58 o 
   5   7   2       26.43       43.76      3.75 o 
   6   7   2       11.56       13.25      2.97 o 
   7   7   2       96.07      106.91      5.66 o 
   8   7   2        3.51        5.91      3.31 o 
   9   7   2        6.11        6.33      3.69 o 
  10   7   2        0.11       -1.58      2.78 o 
  -9   8   2        8.13        5.45      3.00 o 
  -8   8   2        0.15        0.24      3.74 o 
  -7   8   2       31.56       39.43      3.76 o 
  -6   8   2       16.29       17.04      2.78 o 
  -5   8   2        2.12        2.43      2.20 o 
  -4   8   2       98.29       90.82      4.38 o 
  -3   8   2       45.90       34.79      3.96 o 
  -2   8   2        9.33       -0.48      2.49 o 
  -1   8   2       18.17        9.78      1.73 o 
   0   8   2       16.87       12.79      1.84 o 
   1   8   2        0.04       -1.40      1.77 o 
   2   8   2       11.06       13.96      5.72 o 
   3   8   2        0.00        0.58      2.52 o 
   4   8   2       10.02       14.49      6.58 o 
   5   8   2        0.48        0.44      3.32 o 
   6   8   2       45.27       41.11      6.04 o 
   7   8   2        0.02       -1.95      3.06 o 
   8   8   2        8.68       15.72      3.53 o 
   9   8   2        0.83        0.22      3.15 o 
  -8   9   2        4.19        6.14      5.18 o 
  -7   9   2        3.23        3.41      3.21 o 
  -6   9   2       52.12       72.92      4.12 o 
  -5   9   2       12.87       14.96      2.68 o 
  -4   9   2        8.37        8.31      3.34 o 
  -3   9   2        0.36        0.28      2.92 o 
  -2   9   2        2.22       -2.81      2.53 o 
  -1   9   2       13.54       14.99      3.00 o 
   0   9   2        3.87        2.23      4.61 o 
   1   9   2        1.69       -3.61      2.41 o 
   2   9   2        2.33        1.31      2.86 o 
   3   9   2        2.13        2.08      2.99 o 
   4   9   2        0.38       -3.52      2.34 o 
   5   9   2        2.82       -0.93      2.47 o 
   6   9   2        4.46       -1.29      2.48 o 
   7   9   2        0.24        0.05      2.98 o 
   8   9   2        8.08        4.42      3.13 o 
  -5  10   2        1.47       -3.49      3.28 o 
  -4  10   2        2.53       -1.16      3.30 o 
  -3  10   2        2.37       -2.56      3.02 o 
  -2  10   2        0.56       -0.84      5.22 o 
  -1  10   2       16.73       19.35      6.04 o 
   0  10   2        2.55       -1.55      7.12 o 
   1  10   2        0.54        2.12      6.89 o 
   2  10   2        1.09        2.05      6.77 o 
   3  10   2        0.31       -4.46      2.97 o 
   4  10   2        0.57        1.11      2.68 o 
   5  10   2        0.83       -3.28      2.74 o 
 -13   0   3        4.73        2.60      2.98 o 
 -11   0   3       20.82       20.74      3.11 o 
  -9   0   3       54.40       55.20      5.28 o 
  -7   0   3       31.43       27.38      2.49 o 
  -5   0   3        2.26        1.46      1.10 o 
  -3   0   3     1100.18     1126.76     13.07 o 
  -1   0   3     4453.66     4567.23     50.87 o 
   1   0   3     4376.58     4233.06     63.12 o 
   3   0   3     1545.31     1434.19     25.53 o 
   5   0   3     2746.69     2677.79     57.41 o 
   7   0   3       32.63       29.69      3.11 o 
   9   0   3        0.05       -6.17      4.35 o 
  11   0   3        4.34       -2.70      3.00 o 
  13   0   3        1.27        0.42      3.70 o 
 -14   1   3        2.81       -3.35      3.73 o 
 -13   1   3       80.54       94.60      3.93 o 
 -12   1   3       48.41       48.18      2.84 o 
 -11   1   3       44.80       43.99      2.62 o 
 -10   1   3      174.61      186.72      4.38 o 
  -9   1   3       63.90       68.97      3.36 o 
  -8   1   3        2.30        1.91      1.22 o 
  -7   1   3       36.49       47.55      2.09 o 
  -6   1   3      250.75      284.22      4.47 o 
  -5   1   3      626.36      688.58      7.79 o 
  -4   1   3       25.09       34.39      1.09 o 
  -3   1   3        0.02        1.15      0.40 o 
  -2   1   3       86.77      103.83      1.21 o 
  -1   1   3       20.85       21.84      0.65 o 
   0   1   3     4550.67     4361.22     42.02 o 
   1   1   3     7567.70     7001.39     62.23 o 
   2   1   3      273.07      281.05      3.56 o 
   3   1   3      508.72      515.62      7.03 o 
   4   1   3        6.06        4.67      0.93 o 
   5   1   3      136.44      120.90      3.36 o 
   6   1   3       20.62       18.66      1.73 o 
   7   1   3       54.44       54.31      2.86 o 
   8   1   3        1.47       -0.59      1.49 o 
   9   1   3        0.85       -1.71      1.75 o 
  10   1   3       21.03       15.39      2.30 o 
  11   1   3        1.72        0.72      2.02 o 
  12   1   3        0.28       -2.93      2.19 o 
  13   1   3       21.36       23.96      3.73 o 
  14   1   3       17.27       15.52      2.85 o 
 -14   2   3        6.75        5.02      3.72 o 
 -13   2   3       28.25       26.25      2.85 o 
 -12   2   3       15.69       11.57      2.15 o 
 -11   2   3       49.44       56.98      3.54 o 
 -10   2   3        0.13        0.18      1.59 o 
  -9   2   3      291.90      314.48      5.44 o 
  -8   2   3       14.86       14.22      1.47 o 
  -7   2   3      150.58      139.04      2.84 o 
  -6   2   3      160.74      168.86      2.99 o 
  -5   2   3      866.09      960.03      9.05 o 
  -4   2   3      185.91      210.16      2.48 o 
  -3   2   3      555.63      599.82      5.35 o 
  -2   2   3       67.76       90.87      1.24 o 
  -1   2   3      576.35      568.67      4.95 o 
   0   2   3     5833.28     5539.65     52.03 o 
   1   2   3     2947.42     2753.28     24.60 o 
   2   2   3      409.67      395.09      5.21 o 
   3   2   3      591.98      547.50      6.53 o 
   4   2   3       77.27       75.66      2.06 o 
   5   2   3       15.51       20.40      1.44 o 
   6   2   3      759.07      725.16     12.34 o 
   7   2   3       67.15       61.52      2.73 o 
   8   2   3       10.89       11.88      1.82 o 
   9   2   3       28.31       28.10      2.45 o 
  10   2   3       16.33       16.81      2.33 o 
  11   2   3       11.02       10.55      2.41 o 
  12   2   3       26.04       29.80      3.64 o 
  13   2   3        1.46       -2.04      3.10 o 
 -13   3   3       15.49       12.00      2.96 o 
 -12   3   3        6.31        6.73      2.06 o 
 -11   3   3        0.71        1.83      1.67 o 
 -10   3   3       16.82       19.12      1.73 o 
  -9   3   3       18.03       22.65      1.67 o 
  -8   3   3      333.39      340.52      5.12 o 
  -7   3   3       13.41       14.45      1.21 o 
  -6   3   3      219.55      231.90      3.63 o 
  -5   3   3      751.40      828.41      7.93 o 
  -4   3   3      261.45      284.24      4.14 o 
  -3   3   3      163.73      166.06      3.25 o 
  -2   3   3      398.94      391.09      3.82 o 
  -1   3   3      122.72      114.77      1.79 o 
   0   3   3     2064.51     1899.59     23.61 o 
   1   3   3      134.97      111.60      1.65 o 
   2   3   3      236.11      220.87      2.81 o 
   3   3   3      312.02      317.85      4.17 o 
   4   3   3        3.66        5.97      0.67 o 
   5   3   3       10.22        8.56      1.03 o 
   6   3   3      105.43       99.72      2.80 o 
   7   3   3        0.05       -0.26      1.29 o 
   8   3   3      170.42      160.31      4.36 o 
   9   3   3       23.77       18.25      2.23 o 
  10   3   3        8.24        3.65      2.48 o 
  11   3   3        7.14        4.40      2.84 o 
  12   3   3        7.17        4.91      3.59 o 
  13   3   3        1.64       -3.68      3.67 o 
 -13   4   3        1.04       -4.01      2.67 o 
 -12   4   3        0.87       -1.77      2.57 o 
 -11   4   3        0.03       -3.05      2.17 o 
 -10   4   3       38.57       36.75      2.39 o 
  -9   4   3        3.55        2.14      1.34 o 
  -8   4   3        9.66       11.60      1.31 o 
  -7   4   3       35.90       30.58      1.98 o 
  -6   4   3       33.79       32.09      1.83 o 
  -5   4   3       59.19       56.71      1.81 o 
  -4   4   3       13.22        9.32      1.01 o 
  -3   4   3      130.44      148.51      2.43 o 
  -2   4   3     1256.97     1285.52     13.26 o 
  -1   4   3     1417.45     1402.91     16.52 o 
   0   4   3       50.26       32.72      1.31 o 
   1   4   3      519.42      512.84      6.69 o 
   2   4   3       24.04       22.59      1.24 o 
   3   4   3      155.09      154.19      2.63 o 
   4   4   3      325.93      318.36      5.22 o 
   5   4   3       11.35       17.58      1.44 o 
   6   4   3       76.57       68.77      2.22 o 
   7   4   3       73.23       67.38      4.07 o 
   8   4   3      290.86      287.08      9.18 o 
   9   4   3        0.70       -1.14      2.35 o 
  10   4   3       65.96       69.32      5.22 o 
  11   4   3        6.88        2.06      3.50 o 
  12   4   3        4.97        3.55      3.83 o 
  13   4   3        3.52        5.25      4.21 o 
 -12   5   3        0.13       -4.13      2.76 o 
 -11   5   3        0.12       -3.64      2.43 o 
 -10   5   3        6.15        3.04      2.37 o 
  -9   5   3      117.14      108.94      4.69 o 
  -8   5   3      397.84      413.47      8.68 o 
  -7   5   3       52.92       62.40      3.74 o 
  -6   5   3        3.88        5.02      1.55 o 
  -5   5   3      202.25      201.74      4.16 o 
  -4   5   3       93.66       91.45      2.71 o 
  -3   5   3        0.82       -0.52      0.94 o 
  -2   5   3        4.57        2.11      0.87 o 
  -1   5   3       36.76       40.70      1.91 o 
   0   5   3        7.56        8.69      1.09 o 
   1   5   3        3.12        0.84      0.78 o 
   2   5   3        0.38       -1.03      0.69 o 
   3   5   3      105.05      115.98      3.63 o 
   4   5   3       16.15       17.19      1.37 o 
   5   5   3        2.76       -0.07      1.12 o 
   6   5   3       37.89       39.38      3.02 o 
   7   5   3      119.86      124.57      4.82 o 
   8   5   3        2.63        2.81      2.37 o 
   9   5   3      176.10      187.05      6.39 o 
  10   5   3        0.36        1.79      2.82 o 
  11   5   3        1.56        0.74      3.11 o 
  12   5   3       18.06       23.84      4.05 o 
 -12   6   3        0.70       -2.78      3.00 o 
 -11   6   3        4.01       -5.15      3.45 o 
 -10   6   3       12.49        6.52      3.50 o 
  -9   6   3       18.91       16.29      2.92 o 
  -8   6   3       10.57        3.97      3.06 o 
  -7   6   3      325.81      320.33      7.46 o 
  -6   6   3      284.86      280.95      6.78 o 
  -5   6   3       72.02       63.58      3.63 o 
  -4   6   3       15.84       16.01      1.62 o 
  -3   6   3        3.15        3.13      1.33 o 
  -2   6   3       22.56       23.59      1.60 o 
  -1   6   3      163.95      154.45      5.09 o 
   0   6   3      236.29      244.05      6.39 o 
   1   6   3       28.75       26.35      1.93 o 
   2   6   3       16.78       19.97      1.43 o 
   3   6   3       22.00       19.46      2.06 o 
   4   6   3       96.60      101.93      3.26 o 
   5   6   3       84.32       94.12      4.02 o 
   6   6   3        6.88        7.39      2.39 o 
   7   6   3       24.35       30.02      3.06 o 
   8   6   3        0.09        0.85      2.62 o 
   9   6   3        0.05        3.79      2.85 o 
  10   6   3       46.65       53.89      4.42 o 
  11   6   3        5.15       10.57      3.60 o 
 -11   7   3        3.52       -1.99      3.01 o 
 -10   7   3        0.28       -4.31      2.88 o 
  -9   7   3        0.61       -3.94      2.63 o 
  -8   7   3       18.13       13.21      2.82 o 
  -7   7   3        7.69        2.47      2.41 o 
  -6   7   3       12.59       10.51      2.47 o 
  -5   7   3        5.71        0.03      2.13 o 
  -4   7   3       20.65       15.89      2.37 o 
  -3   7   3      321.80      317.74     12.37 o 
  -2   7   3      281.44      290.20      9.47 o 
  -1   7   3       14.67       12.06      2.65 o 
   0   7   3       61.42       54.59      3.58 o 
   1   7   3        3.35       -0.19      3.24 o 
   2   7   3        3.18       -0.94      2.64 o 
   3   7   3       11.16        6.66      2.75 o 
   4   7   3       17.79       21.26      4.57 o 
   5   7   3        5.17        9.36      2.54 o 
   6   7   3       97.29      106.06      6.86 o 
   7   7   3       43.91       44.15      5.01 o 
   8   7   3        0.93        7.83      3.41 o 
   9   7   3       64.65       62.37      7.08 o 
  10   7   3        0.06       -5.41      3.61 o 
  -9   8   3        0.10       -3.99      2.66 o 
  -8   8   3        2.03       -1.14      2.65 o 
  -7   8   3       21.26       20.95      3.08 o 
  -6   8   3        4.19        3.21      2.48 o 
  -5   8   3        0.03       -3.15      2.10 o 
  -4   8   3       47.57       47.02      3.66 o 
  -3   8   3       15.31       13.95      2.56 o 
  -2   8   3       66.88       62.25      4.23 o 
  -1   8   3      169.34      156.91      5.93 o 
   0   8   3       33.91       41.31      3.69 o 
   1   8   3        5.07        0.07      1.98 o 
   2   8   3        3.17       -3.16      2.64 o 
   3   8   3        3.05       -2.14      2.84 o 
   4   8   3        0.85       -3.66      4.58 o 
   5   8   3       45.92       48.76      4.05 o 
   6   8   3        3.40        7.45      3.06 o 
   7   8   3        1.95        3.23      3.25 o 
   8   8   3       18.94       30.29      5.28 o 
   9   8   3       15.57       12.00      5.04 o 
  -8   9   3        7.07        7.37      4.40 o 
  -7   9   3       35.54       46.56      3.82 o 
  -6   9   3        9.38       13.35      2.92 o 
  -5   9   3        0.93        2.39      3.18 o 
  -4   9   3        0.71       -0.48      2.23 o 
  -3   9   3       17.20       23.56      3.83 o 
  -2   9   3        9.53        6.02      2.81 o 
  -1   9   3       37.09       37.58      3.56 o 
   0   9   3       90.57       94.94     12.64 o 
   1   9   3       18.60       14.79      6.97 o 
   2   9   3        1.00       -2.82      5.64 o 
   3   9   3       21.88       22.28      4.00 o 
   4   9   3       38.66       40.77      8.62 o 
   5   9   3        0.60       -1.09      3.62 o 
   6   9   3        9.80        4.71      4.00 o 
   7   9   3        5.67        3.10      3.77 o 
  -5  10   3        0.14       -4.40      2.93 o 
  -4  10   3        0.12       -2.31      3.22 o 
  -3  10   3       11.06       12.82      3.70 o 
  -2  10   3        1.56       -3.04      5.16 o 
  -1  10   3        0.16       -6.44      6.69 o 
   0  10   3       12.84        6.02      7.59 o 
   1  10   3        1.50       -4.10      6.69 o 
   2  10   3        8.02        3.62      7.14 o 
   3  10   3        2.86       -0.41      2.63 o 
   4  10   3        3.24        3.19      5.94 o 
   5  10   3        0.18       -1.68      2.94 o 
 -14   0   4        3.86       -3.59      3.25 o 
 -12   0   4        2.58       -3.50      2.98 o 
 -10   0   4       88.09      108.34      5.00 o 
  -8   0   4       43.63       46.81      3.24 o 
  -6   0   4      261.73      288.10      6.49 o 
  -4   0   4       10.40       14.62      1.49 o 
  -2   0   4     2304.75     2529.49     28.24 o 
   0   0   4        2.10        0.55      0.52 o 
   2   0   4    26051.29    24830.45    424.78 o 
   4   0   4     2145.07     1997.32     43.31 o 
   6   0   4       76.75       48.97      3.97 o 
   8   0   4       12.09        5.80      2.68 o 
  10   0   4        1.75       -4.40      2.93 o 
  12   0   4        8.58        4.99      3.89 o 
 -14   1   4        3.20       -3.69      2.47 o 
 -13   1   4        0.24       -3.05      2.04 o 
 -12   1   4       10.05        2.57      2.14 o 
 -11   1   4       71.16       75.77      3.33 o 
 -10   1   4      424.60      442.30      7.19 o 
  -9   1   4      540.33      540.66      8.03 o 
  -8   1   4       46.95       42.94      2.43 o 
  -7   1   4      244.63      265.23      4.55 o 
  -6   1   4      168.10      199.49      3.67 o 
  -5   1   4      458.88      497.32      6.25 o 
  -4   1   4      411.34      461.85      5.25 o 
  -3   1   4     1524.17     1592.98     13.89 o 
  -2   1   4       22.26       21.40      0.75 o 
  -1   1   4      507.36      518.82      4.54 o 
   0   1   4       71.52       84.03      1.24 o 
   1   1   4       74.97       76.76      1.52 o 
   2   1   4       17.88       17.52      0.89 o 
   3   1   4      123.67      127.59      2.92 o 
   4   1   4      798.84      798.01     13.12 o 
   5   1   4       11.97       11.94      1.52 o 
   6   1   4        6.17        5.99      1.51 o 
   7   1   4       24.70       20.71      2.13 o 
   8   1   4        4.63        0.28      1.70 o 
   9   1   4       29.71       22.79      2.62 o 
  10   1   4        0.08       -2.99      1.99 o 
  11   1   4        5.67        2.32      2.20 o 
  12   1   4       77.91       76.86      4.24 o 
  13   1   4       14.77       10.63      3.49 o 
 -14   2   4        2.94       -2.49      2.96 o 
 -13   2   4        1.57       -0.67      2.59 o 
 -12   2   4      139.83      155.17      4.05 o 
 -11   2   4      112.71      112.58      3.41 o 
 -10   2   4      120.55      133.31      3.48 o 
  -9   2   4       65.83       67.21      2.65 o 
  -8   2   4      137.34      142.17      3.15 o 
  -7   2   4        1.06        2.35      0.98 o 
  -6   2   4      109.62      104.13      2.39 o 
  -5   2   4      110.13      147.93      2.32 o 
  -4   2   4      166.29      191.82      2.43 o 
  -3   2   4      530.81      553.00      5.04 o 
  -2   2   4        8.72        9.52      0.50 o 
  -1   2   4      304.53      295.63      3.19 o 
   0   2   4        2.27        4.16      0.58 o 
   1   2   4     1957.82     1868.12     18.58 o 
   2   2   4       17.07       15.72      0.91 o 
   3   2   4      157.34      162.07      2.64 o 
   4   2   4     2093.15     2059.37     28.18 o 
   5   2   4        9.60        9.68      1.46 o 
   6   2   4       50.46       52.04      2.72 o 
   7   2   4       46.89       44.85      2.85 o 
   8   2   4       52.05       51.15      3.23 o 
   9   2   4        1.66       -2.15      1.78 o 
  10   2   4       37.35       34.53      2.80 o 
  11   2   4       79.95       78.95      4.74 o 
  12   2   4       12.21       11.30      3.24 o 
  13   2   4       10.05        5.21      3.94 o 
 -13   3   4        3.55       -3.63      3.81 o 
 -12   3   4        5.03        4.26      2.28 o 
 -11   3   4       34.07       33.67      2.50 o 
 -10   3   4      151.51      145.46      3.53 o 
  -9   3   4      104.89       96.69      2.87 o 
  -8   3   4      110.99      112.62      2.87 o 
  -7   3   4      238.34      228.93      3.87 o 
  -6   3   4        0.61       -0.04      0.75 o 
  -5   3   4      123.24      131.89      2.13 o 
  -4   3   4      791.69      866.81      8.22 o 
  -3   3   4     1000.48     1131.93     11.30 o 
  -2   3   4      557.52      587.21      6.18 o 
  -1   3   4      501.04      468.17      4.90 o 
   0   3   4      497.16      446.12      6.16 o 
   1   3   4      687.65      680.49      8.41 o 
   2   3   4        0.33       -0.60      0.58 o 
   3   3   4       61.82       55.19      1.51 o 
   4   3   4       13.91       13.14      1.09 o 
   5   3   4        3.76        0.97      0.87 o 
   6   3   4       23.14       19.71      1.75 o 
   7   3   4       10.58       10.10      1.75 o 
   8   3   4        7.13        7.36      1.95 o 
   9   3   4       22.36       28.06      2.54 o 
  10   3   4        0.13       -3.49      2.33 o 
  11   3   4        0.01       -3.75      2.62 o 
  12   3   4        0.56       -0.64      3.49 o 
  13   3   4        0.70       -5.31      3.79 o 
 -13   4   4        2.52       -4.00      2.67 o 
 -12   4   4       11.11       10.17      2.88 o 
 -11   4   4       77.58       84.07      4.56 o 
 -10   4   4        2.40        0.66      1.54 o 
  -9   4   4        1.97        0.90      1.41 o 
  -8   4   4       28.01       25.87      1.62 o 
  -7   4   4        8.51        8.62      1.13 o 
  -6   4   4       52.33       59.65      1.79 o 
  -5   4   4       31.02       32.91      1.43 o 
  -4   4   4       56.55       52.05      1.60 o 
  -3   4   4       32.33       37.34      1.44 o 
  -2   4   4       85.20       73.95      1.77 o 
  -1   4   4        0.83        0.81      0.82 o 
   0   4   4      683.84      716.69      7.81 o 
   1   4   4       15.21       18.36      0.94 o 
   2   4   4      471.53      489.01      5.30 o 
   3   4   4      945.01     1001.78     11.69 o 
   4   4   4        0.35       -1.23      0.82 o 
   5   4   4        1.13       -1.44      0.96 o 
   6   4   4      139.41      152.06      3.32 o 
   7   4   4      124.65      120.27      4.54 o 
   8   4   4        0.00       -1.45      2.23 o 
   9   4   4       58.80       63.91      4.18 o 
  10   4   4        1.67       -2.62      3.13 o 
  11   4   4        0.15       -1.48      3.41 o 
  12   4   4        6.22        7.02      4.02 o 
 -12   5   4        0.60       -3.57      2.70 o 
 -11   5   4        0.76       -3.66      2.44 o 
 -10   5   4        0.01       -5.08      3.39 o 
  -9   5   4       41.38       35.14      3.15 o 
  -8   5   4       34.47       33.51      3.02 o 
  -7   5   4       32.09       25.66      2.73 o 
  -6   5   4      225.90      220.48      5.78 o 
  -5   5   4      814.90      802.50     15.43 o 
  -4   5   4      150.38      149.27      3.54 o 
  -3   5   4       27.17       21.84      1.25 o 
  -2   5   4        2.75        3.00      0.84 o 
  -1   5   4      267.87      237.77      4.58 o 
   0   5   4      118.18      107.08      2.54 o 
   1   5   4       47.68       48.68      1.82 o 
   2   5   4        1.10        0.81      0.83 o 
   3   5   4        2.14        1.06      1.02 o 
   4   5   4        8.31        7.22      1.04 o 
   5   5   4       21.39       18.14      1.65 o 
   6   5   4       19.37       20.73      2.54 o 
   7   5   4       15.49       10.85      2.51 o 
   8   5   4        2.38        2.65      2.45 o 
   9   5   4        3.48        6.01      2.83 o 
  10   5   4        5.91        6.56      3.02 o 
  11   5   4       19.07       16.93      3.64 o 
  12   5   4       20.08       20.23      4.08 o 
 -11   6   4       28.87       19.20      3.29 o 
 -10   6   4        7.90        3.66      2.66 o 
  -9   6   4        0.08       -3.96      2.64 o 
  -8   6   4       59.42       48.97      3.49 o 
  -7   6   4       28.28       30.20      2.94 o 
  -6   6   4      361.76      360.23      7.97 o 
  -5   6   4        0.53       -1.96      2.08 o 
  -4   6   4       71.19       61.00      4.53 o 
  -3   6   4      122.40      118.66      3.04 o 
  -2   6   4       26.36       28.22      1.94 o 
  -1   6   4       87.50       81.37      2.90 o 
   0   6   4        2.12        2.63      1.28 o 
   1   6   4       21.43       21.54      1.67 o 
   2   6   4        2.52        1.68      0.98 o 
   3   6   4       14.99       15.16      1.42 o 
   4   6   4        2.36        1.51      1.46 o 
   5   6   4       26.39       36.00      4.34 o 
   6   6   4        5.26        6.41      2.32 o 
   7   6   4       57.29       74.31      4.33 o 
   8   6   4       86.77      112.49      5.31 o 
   9   6   4        9.90        8.00      3.15 o 
  10   6   4        1.46        0.75      3.18 o 
  11   6   4        0.59        0.86      3.44 o 
 -10   7   4        0.04       -3.98      2.65 o 
  -9   7   4        0.00       -3.62      2.41 o 
  -8   7   4        0.53       -3.47      2.31 o 
  -7   7   4       21.85       15.58      2.82 o 
  -6   7   4        0.00       -1.95      2.10 o 
  -5   7   4        0.26       -2.69      1.92 o 
  -4   7   4        0.00       -2.86      1.91 o 
  -3   7   4       85.33       87.54      4.19 o 
  -2   7   4       63.09       54.85      3.32 o 
  -1   7   4      126.76      133.35      4.54 o 
   0   7   4      124.85      131.47      8.41 o 
   1   7   4       15.99       18.40      2.51 o 
   2   7   4        0.40        0.38      1.65 o 
   3   7   4        5.66       -0.38      3.23 o 
   4   7   4        7.54        7.87      2.42 o 
   5   7   4       60.77       72.67      4.07 o 
   6   7   4       57.34       57.13      4.24 o 
   7   7   4        5.59        7.75      2.96 o 
   8   7   4        0.00        4.46      3.05 o 
   9   7   4       36.51       50.90      5.99 o 
  10   7   4        9.80       15.61      3.87 o 
  -9   8   4        0.75       -4.55      3.03 o 
  -8   8   4        0.00       -3.74      2.49 o 
  -7   8   4        9.88        6.75      2.81 o 
  -6   8   4       13.35       11.16      2.70 o 
  -5   8   4        2.87        2.90      2.30 o 
  -4   8   4        5.06        4.87      2.25 o 
  -3   8   4        0.04       -2.70      2.16 o 
  -2   8   4      113.56      107.64      5.20 o 
  -1   8   4        0.57       -1.21      2.14 o 
   0   8   4        0.99        0.61      2.09 o 
   1   8   4        0.35        0.34      2.12 o 
   2   8   4       13.29        7.14      4.15 o 
   3   8   4        2.06       -2.70      3.08 o 
   4   8   4        0.92       -4.18      2.94 o 
   5   8   4        2.34       -0.57      2.69 o 
   6   8   4        1.37       -2.30      2.93 o 
   7   8   4        0.69        2.07      4.60 o 
   8   8   4       38.43       46.66      9.78 o 
   9   8   4       19.24       39.53      9.11 o 
  -7   9   4        9.16       11.43      3.36 o 
  -6   9   4        0.50       -3.52      2.59 o 
  -5   9   4        2.41        0.85      2.52 o 
  -4   9   4       45.19       48.85      3.51 o 
  -3   9   4       32.31       36.60      4.51 o 
  -2   9   4        0.00        1.10      2.71 o 
  -1   9   4        0.44        2.17      3.35 o 
   0   9   4        0.11       -0.47      4.31 o 
   1   9   4        1.63        0.10      3.44 o 
   2   9   4        2.81       -0.01      3.36 o 
   3   9   4        4.31        5.14      3.75 o 
   4   9   4        3.66        8.29      3.92 o 
   5   9   4        0.02       -1.13      3.86 o 
   6   9   4        8.45        6.37      3.64 o 
   7   9   4       11.68       13.79      6.06 o 
  -5  10   4        0.04       -4.06      2.71 o 
  -4  10   4        4.34        0.23      3.39 o 
  -3  10   4        4.93        8.47      4.49 o 
  -2  10   4        0.65       -6.23      5.30 o 
  -1  10   4        7.27        0.17      7.39 o 
   0  10   4        0.72        0.92      7.19 o 
   1  10   4       19.35       19.88      8.32 o 
   2  10   4        5.09        7.26      7.29 o 
   3  10   4        1.36        3.70      5.69 o 
   4  10   4        6.74       18.69      8.24 o 
 -13   0   5        8.85        9.04      3.24 o 
 -11   0   5       37.16       36.56      3.55 o 
  -9   0   5      299.53      314.03      7.99 o 
  -7   0   5       18.74       23.81      2.32 o 
  -5   0   5        8.53        9.35      1.30 o 
  -3   0   5      278.77      324.13      6.63 o 
  -1   0   5      123.99      137.18      2.67 o 
   1   0   5     1899.99     1871.16     26.53 o 
   3   0   5      745.43      763.34     17.90 o 
   5   0   5     1646.27     1562.44     34.98 o 
   7   0   5        5.91       -0.95      2.98 o 
   9   0   5        3.44       -4.22      2.87 o 
  11   0   5        1.42       -6.52      5.18 o 
  13   0   5        8.92        7.65      4.52 o 
 -14   1   5        4.93        1.04      3.26 o 
 -13   1   5       19.85       24.34      2.73 o 
 -12   1   5        0.22       -2.62      1.75 o 
 -11   1   5        1.13       -0.44      1.80 o 
 -10   1   5       99.73       98.66      3.59 o 
  -9   1   5      323.72      327.88      5.90 o 
  -8   1   5      583.45      592.11      7.82 o 
  -7   1   5       71.79       71.99      2.25 o 
  -6   1   5       16.02       19.94      1.29 o 
  -5   1   5     2096.17     2261.69     25.95 o 
  -4   1   5     1686.31     1988.70     22.85 o 
  -3   1   5     2330.79     2691.66     25.89 o 
  -2   1   5      399.28      439.11      4.53 o 
  -1   1   5       56.69       62.66      1.19 o 
   0   1   5       19.74       18.72      0.78 o 
   1   1   5       35.91       37.77      1.21 o 
   2   1   5      861.80      843.87     12.22 o 
   3   1   5     1806.27     1799.57     24.82 o 
   4   1   5      138.58      117.86      3.56 o 
   5   1   5        0.05        0.13      1.29 o 
   6   1   5       34.87       30.33      2.26 o 
   7   1   5        9.36        7.26      1.86 o 
   8   1   5        0.90       -1.93      1.77 o 
   9   1   5       14.31       11.25      2.46 o 
  10   1   5        1.91       -1.45      2.12 o 
  11   1   5        5.85        2.03      2.52 o 
  12   1   5       14.63        9.82      3.34 o 
  13   1   5        1.93       -3.37      3.18 o 
 -13   2   5        2.45       -3.37      2.25 o 
 -12   2   5        4.82        2.43      1.90 o 
 -11   2   5       12.24       12.28      1.88 o 
 -10   2   5      346.73      390.32      6.21 o 
  -9   2   5       68.26       70.10      2.74 o 
  -8   2   5        0.42        0.82      1.18 o 
  -7   2   5      122.18      127.53      2.90 o 
  -6   2   5        1.47        1.01      0.82 o 
  -5   2   5      231.70      249.64      3.58 o 
  -4   2   5       22.20       20.22      0.96 o 
  -3   2   5     1124.42     1265.77     10.41 o 
  -2   2   5     1774.55     1875.00     16.12 o 
  -1   2   5       18.77       14.52      0.75 o 
   0   2   5       32.77       32.81      1.11 o 
   1   2   5       67.85       65.98      1.45 o 
   2   2   5      283.36      288.28      4.09 o 
   3   2   5      125.85      113.33      2.49 o 
   4   2   5       33.39       37.12      2.03 o 
   5   2   5        5.08        7.87      1.88 o 
   6   2   5      170.50      160.72      4.52 o 
   7   2   5       86.63       85.53      3.72 o 
   8   2   5      276.86      274.71      6.76 o 
   9   2   5       69.43       65.71      3.94 o 
  10   2   5        1.30       -1.79      1.98 o 
  11   2   5        5.34        2.29      2.81 o 
  12   2   5       10.61        7.06      3.28 o 
  13   2   5        0.62       -3.60      3.74 o 
 -13   3   5        0.46       -5.84      3.89 o 
 -12   3   5        7.16        2.76      1.95 o 
 -11   3   5        3.78        0.16      1.74 o 
 -10   3   5       96.40       90.56      3.01 o 
  -9   3   5        2.02        0.16      1.28 o 
  -8   3   5      153.54      155.66      3.39 o 
  -7   3   5       32.74       35.99      1.72 o 
  -6   3   5       10.96       10.55      1.13 o 
  -5   3   5      301.01      299.38      3.98 o 
  -4   3   5      201.65      209.91      2.79 o 
  -3   3   5      514.95      604.87      6.58 o 
  -2   3   5       10.78       18.50      1.31 o 
  -1   3   5      231.87      241.85      3.34 o 
   0   3   5       17.03       14.75      0.93 o 
   1   3   5       16.10       25.84      1.11 o 
   2   3   5      390.45      414.71      4.85 o 
   3   3   5       88.32       96.75      2.34 o 
   4   3   5      489.78      459.88     14.25 o 
   5   3   5      122.06      124.26      3.39 o 
   6   3   5      226.93      218.04      4.88 o 
   7   3   5        0.13       -2.29      1.53 o 
   8   3   5       62.51       69.32      3.59 o 
   9   3   5        0.24       -0.96      2.36 o 
  10   3   5       23.55       12.10      3.03 o 
  11   3   5        3.79        2.57      2.92 o 
  12   3   5        0.03       -1.47      3.62 o 
  13   3   5        7.16        1.57      4.16 o 
 -13   4   5       10.90        3.91      3.64 o 
 -12   4   5        5.86        2.49      2.58 o 
 -11   4   5        7.51        4.22      2.46 o 
 -10   4   5       11.81       13.88      2.04 o 
  -9   4   5        0.04       -2.05      1.37 o 
  -8   4   5        7.52        7.00      1.33 o 
  -7   4   5      106.99      110.88      2.74 o 
  -6   4   5       27.24       26.16      1.26 o 
  -5   4   5        0.02        0.03      0.78 o 
  -4   4   5       77.43       91.69      2.41 o 
  -3   4   5       44.62       52.50      1.78 o 
  -2   4   5      165.94      165.86      2.71 o 
  -1   4   5      110.77       94.47      2.25 o 
   0   4   5     1424.10     1403.98     24.52 o 
   1   4   5      356.05      354.14      5.40 o 
   2   4   5      158.60      166.55      2.71 o 
   3   4   5        2.93        2.81      0.84 o 
   4   4   5      182.84      191.46      3.56 o 
   5   4   5       17.28       15.91      1.78 o 
   6   4   5      223.30      238.43      5.20 o 
   7   4   5       59.01       62.84      3.82 o 
   8   4   5       75.95       80.49      4.39 o 
   9   4   5       44.19       46.78      6.28 o 
  10   4   5       77.53       78.35      5.65 o 
  11   4   5        0.96        2.96      3.64 o 
  12   4   5       10.89        3.99      4.23 o 
 -12   5   5        0.35       -3.79      2.53 o 
 -11   5   5        0.01       -3.71      2.47 o 
 -10   5   5       38.99       41.33      3.42 o 
  -9   5   5        1.76        0.95      2.24 o 
  -8   5   5        8.48        3.70      2.51 o 
  -7   5   5       24.25       16.67      2.54 o 
  -6   5   5      258.70      284.25      6.77 o 
  -5   5   5       51.63       44.22      2.14 o 
  -4   5   5        0.33       -0.82      1.35 o 
  -3   5   5        0.60        0.79      0.99 o 
  -2   5   5      208.98      201.03      3.67 o 
  -1   5   5       28.77       29.05      1.55 o 
   0   5   5        1.19        0.95      0.94 o 
   1   5   5        0.57        0.28      0.90 o 
   2   5   5       26.02       30.54      1.85 o 
   3   5   5        7.41        4.96      1.07 o 
   4   5   5      157.58      172.32      3.12 o 
   5   5   5       32.75       25.92      1.93 o 
   6   5   5       31.70       30.65      2.86 o 
   7   5   5        0.10       -0.69      2.20 o 
   8   5   5        3.58        0.90      2.51 o 
   9   5   5       10.38        8.63      2.95 o 
  10   5   5        2.59        0.15      3.51 o 
  11   5   5        7.75        3.38      3.89 o 
 -11   6   5        9.76        7.27      3.10 o 
 -10   6   5        0.25       -3.70      2.46 o 
  -9   6   5        0.00       -0.82      2.44 o 
  -8   6   5      102.11       99.36      4.69 o 
  -7   6   5       14.47       15.49      2.65 o 
  -6   6   5       26.31       26.06      3.07 o 
  -5   6   5      202.70      212.22      5.92 o 
  -4   6   5      295.51      301.69      6.35 o 
  -3   6   5      101.87      105.16      3.45 o 
  -2   6   5       10.93       13.45      1.49 o 
  -1   6   5       78.07       84.19      2.78 o 
   0   6   5        1.37       -0.87      1.35 o 
   1   6   5       27.78       29.24      1.75 o 
   2   6   5       60.35       60.26      2.05 o 
   3   6   5       11.40       11.32      1.38 o 
   4   6   5        8.03       10.42      2.20 o 
   5   6   5        9.06        9.80      2.27 o 
   6   6   5        8.09        7.25      2.45 o 
   7   6   5       12.13        9.52      2.79 o 
   8   6   5        2.17        5.23      2.84 o 
   9   6   5        6.82       10.95      3.29 o 
  10   6   5        1.05        3.88      3.39 o 
  11   6   5        1.90        1.83      3.58 o 
 -10   7   5        0.01       -4.35      2.90 o 
  -9   7   5        0.07       -3.59      2.40 o 
  -8   7   5        2.56       -1.85      2.47 o 
  -7   7   5        3.29        1.12      2.41 o 
  -6   7   5       42.79       46.11      3.72 o 
  -5   7   5        1.27       -1.05      2.07 o 
  -4   7   5        1.44        1.24      1.92 o 
  -3   7   5        8.45        6.14      2.00 o 
  -2   7   5        0.02        0.94      2.15 o 
  -1   7   5      224.93      222.33     13.97 o 
   0   7   5      236.78      259.03      6.80 o 
   1   7   5        0.07        0.10      2.35 o 
   2   7   5       50.38       62.83      3.71 o 
   3   7   5        5.35       -0.55      3.14 o 
   4   7   5        0.66       -2.99      2.09 o 
   5   7   5       10.73        6.69      2.59 o 
   6   7   5       25.06       27.94      3.31 o 
   7   7   5        6.75        8.15      3.09 o 
   8   7   5       31.37       39.60      4.04 o 
   9   7   5       32.56       47.39      4.50 o 
  10   7   5        3.92        7.94      3.81 o 
  -9   8   5        0.23       -4.53      3.02 o 
  -8   8   5        0.01       -3.96      2.64 o 
  -7   8   5        5.53        0.99      2.93 o 
  -6   8   5        7.61        5.60      2.69 o 
  -5   8   5        9.73        7.59      2.52 o 
  -4   8   5        0.11       -1.57      2.05 o 
  -3   8   5        2.43        2.53      1.95 o 
  -2   8   5      141.28      172.16      6.63 o 
  -1   8   5        2.21        0.40      3.28 o 
   0   8   5       64.34       72.55      4.00 o 
   1   8   5       62.31       59.33      6.75 o 
   2   8   5       32.90       27.95      4.43 o 
   3   8   5        2.68       -1.66      3.27 o 
   4   8   5        6.50        6.53      2.89 o 
   5   8   5        3.29        2.72      3.02 o 
   6   8   5        3.21        1.10      3.12 o 
   7   8   5       11.99       13.14      5.09 o 
   8   8   5        1.14        1.78      3.74 o 
  -7   9   5        1.92       -2.25      2.87 o 
  -6   9   5        9.52        4.69      2.94 o 
  -5   9   5       24.63       31.39      3.26 o 
  -4   9   5        0.07       -1.77      2.38 o 
  -3   9   5        0.07       -2.22      4.16 o 
  -2   9   5        0.05        1.49      3.66 o 
  -1   9   5       26.24       41.62      5.88 o 
   0   9   5       19.79       27.39      8.27 o 
   1   9   5        8.44        9.16      4.04 o 
   2   9   5        8.00        2.17      3.82 o 
   3   9   5        0.09       -0.58      3.67 o 
   4   9   5        4.09        4.06      4.02 o 
   5   9   5        9.39        6.91      4.88 o 
   6   9   5        5.29        4.68      3.78 o 
  -4  10   5        0.01       -0.95      4.91 o 
  -3  10   5        3.81        5.02     14.19 o 
  -2  10   5        5.27       -8.09      6.99 o 
  -1  10   5       15.20       13.06      8.47 o 
   0  10   5        0.41       -7.04      6.77 o 
   1  10   5        0.01        9.40      6.98 o 
   2  10   5        4.10       12.61      5.54 o 
   3  10   5        1.56        8.91      7.52 o 
 -12   0   6        1.77       -3.45      2.50 o 
 -10   0   6        2.24        1.26      2.35 o 
  -8   0   6       88.21       89.15      4.38 o 
  -6   0   6      326.61      325.24      7.48 o 
  -4   0   6       58.29       64.91      3.06 o 
  -2   0   6       83.13       87.55      3.03 o 
   0   0   6      751.73      723.31     12.65 o 
   2   0   6      370.60      398.08     10.45 o 
   4   0   6     7488.11     7631.47    160.08 o 
   6   0   6     1076.51      992.59     23.83 o 
   8   0   6       94.70       85.76      6.30 o 
  10   0   6       33.21       33.19      4.73 o 
  12   0   6       13.58       11.99      4.59 o 
 -13   1   6       34.66       34.59      2.87 o 
 -12   1   6        1.51       -2.63      1.75 o 
 -11   1   6        0.94       -1.99      1.71 o 
 -10   1   6      387.52      402.85      6.35 o 
  -9   1   6      333.78      341.36      5.59 o 
  -8   1   6     1352.20     1410.79     16.27 o 
  -7   1   6      152.43      146.69      3.57 o 
  -6   1   6       76.93       78.61      2.57 o 
  -5   1   6      134.54      161.36      3.35 o 
  -4   1   6      129.93      145.32      3.10 o 
  -3   1   6      949.66     1010.85     12.29 o 
  -2   1   6       83.84      110.88      2.28 o 
  -1   1   6     1002.18     1070.64     11.29 o 
   0   1   6      431.96      469.45      6.06 o 
   1   1   6      127.32      128.79      3.08 o 
   2   1   6     1432.47     1547.32     24.14 o 
   3   1   6       45.17       47.82      2.61 o 
   4   1   6        1.12        2.45      1.34 o 
   5   1   6      184.77      186.10      4.93 o 
   6   1   6      139.50      140.08      4.57 o 
   7   1   6       25.14       25.38      2.47 o 
   8   1   6       81.11       74.15      4.15 o 
   9   1   6        4.27       -0.52      2.25 o 
  10   1   6        5.99        1.85      2.47 o 
  11   1   6        7.98        5.90      2.84 o 
  12   1   6        1.41        1.56      3.60 o 
  13   1   6        4.63        1.48      3.42 o 
 -13   2   6        1.08       -3.35      2.23 o 
 -12   2   6        2.57       -1.94      2.41 o 
 -11   2   6       17.34       11.92      1.85 o 
 -10   2   6      475.89      484.87      7.23 o 
  -9   2   6       14.07        9.53      1.61 o 
  -8   2   6      556.20      550.71      7.53 o 
  -7   2   6       45.76       49.41      2.12 o 
  -6   2   6      145.33      156.46      3.13 o 
  -5   2   6       14.54       18.14      1.21 o 
  -4   2   6        0.00        0.63      0.75 o 
  -3   2   6      212.03      240.28      3.27 o 
  -2   2   6      260.69      299.41      3.77 o 
  -1   2   6      101.81      100.31      2.10 o 
   0   2   6       35.64       39.86      1.67 o 
   1   2   6      236.61      262.83      3.89 o 
   2   2   6      554.75      586.39      9.36 o 
   3   2   6      459.01      476.74      7.80 o 
   4   2   6        5.45        6.69      1.50 o 
   5   2   6       62.85       64.98      3.09 o 
   6   2   6       20.91       17.85      2.33 o 
   7   2   6       29.91       28.59      2.58 o 
   8   2   6        4.47        3.17      2.16 o 
   9   2   6       36.34       37.71      3.21 o 
  10   2   6        1.02       -2.34      2.81 o 
  11   2   6        8.80        3.98      2.99 o 
  12   2   6       23.22       20.24      3.78 o 
 -13   3   6       11.38       11.32      3.72 o 
 -12   3   6        3.22        2.25      2.22 o 
 -11   3   6       40.98       32.50      2.48 o 
 -10   3   6        2.62       -0.75      1.44 o 
  -9   3   6        1.19       -0.35      1.39 o 
  -8   3   6       93.49       90.70      2.81 o 
  -7   3   6        0.69       -0.36      1.06 o 
  -6   3   6        1.61        1.90      1.02 o 
  -5   3   6      132.60      133.11      2.63 o 
  -4   3   6        0.88        0.21      0.77 o 
  -3   3   6      353.38      361.20      4.87 o 
  -2   3   6      117.56      139.22      2.57 o 
  -1   3   6      281.13      269.14      3.85 o 
   0   3   6      873.10      880.10     10.50 o 
   1   3   6      138.45      133.72      2.65 o 
   2   3   6      102.15      101.06      2.90 o 
   3   3   6      337.74      344.42      6.82 o 
   4   3   6       80.28       82.16      2.88 o 
   5   3   6      152.35      156.43      4.42 o 
   6   3   6       15.08       16.52      2.06 o 
   7   3   6      112.74      109.24      4.32 o 
   8   3   6       56.96       59.83      3.52 o 
   9   3   6        2.76        4.91      2.65 o 
  10   3   6        1.13       -0.29      2.73 o 
  11   3   6        2.65        1.82      3.55 o 
  12   3   6        0.63       -2.60      3.74 o 
 -12   4   6        0.27        1.36      3.15 o 
 -11   4   6       16.21       12.65      2.83 o 
 -10   4   6       16.34       22.14      3.22 o 
  -9   4   6       74.79       80.26      3.21 o 
  -8   4   6        1.94        2.47      1.44 o 
  -7   4   6        6.32        4.69      1.21 o 
  -6   4   6        0.70       -1.45      0.97 o 
  -5   4   6        8.82        9.68      1.41 o 
  -4   4   6       47.43       57.03      1.92 o 
  -3   4   6      134.29      132.21      3.63 o 
  -2   4   6       86.71       91.02      2.85 o 
  -1   4   6       24.24       28.09      1.35 o 
   0   4   6       22.18       24.24      1.33 o 
   1   4   6        3.21        4.90      0.90 o 
   2   4   6       96.31      100.05      2.28 o 
   3   4   6      100.57       94.58      2.66 o 
   4   4   6      364.11      400.09      7.15 o 
   5   4   6      187.75      185.81      4.10 o 
   6   4   6        1.21       -0.48      1.94 o 
   7   4   6       94.02      105.05      4.64 o 
   8   4   6       48.38       49.31      3.95 o 
   9   4   6       74.83       71.78      5.28 o 
  10   4   6        0.81       -2.57      3.38 o 
  11   4   6       12.11        9.72      3.98 o 
  12   4   6        9.52       -0.93      4.08 o 
 -12   5   6        0.14       -4.59      3.06 o 
 -11   5   6        0.10       -3.75      2.50 o 
 -10   5   6        0.90       -3.38      2.26 o 
  -9   5   6        9.16        7.99      2.55 o 
  -8   5   6       48.13       41.67      3.47 o 
  -7   5   6       50.76       52.85      3.44 o 
  -6   5   6      435.90      409.50      8.63 o 
  -5   5   6      155.58      140.22      4.31 o 
  -4   5   6        8.25        6.71      1.55 o 
  -3   5   6      394.37      398.87      6.07 o 
  -2   5   6      183.60      173.95      3.74 o 
  -1   5   6        3.96        2.75      1.08 o 
   0   5   6      488.89      489.70      6.62 o 
   1   5   6      248.85      249.37      4.13 o 
   2   5   6       96.23       98.99      2.57 o 
   3   5   6       22.75       22.30      1.53 o 
   4   5   6        8.14        4.22      1.14 o 
   5   5   6       40.47       43.87      2.79 o 
   6   5   6       10.50       12.23      2.49 o 
   7   5   6        4.60        2.97      2.47 o 
   8   5   6       20.56       17.66      3.57 o 
   9   5   6        1.33       -1.94      3.15 o 
  10   5   6       28.59       33.78      4.62 o 
  11   5   6        8.10        9.72      4.37 o 
 -11   6   6        8.48        2.43      2.92 o 
 -10   6   6        1.17       -3.74      2.49 o 
  -9   6   6       77.66       74.55      4.49 o 
  -8   6   6        3.07        0.47      2.38 o 
  -7   6   6        3.18        1.69      2.33 o 
  -6   6   6      128.70      114.18      4.74 o 
  -5   6   6        5.64        5.52      2.37 o 
  -4   6   6      234.61      215.64      6.18 o 
  -3   6   6        6.38       -0.21      1.99 o 
  -2   6   6      329.76      323.46      6.15 o 
  -1   6   6        7.12        6.20      1.67 o 
   0   6   6        0.01       -1.78      1.33 o 
   1   6   6       39.77       37.21      2.06 o 
   2   6   6        0.35       -1.75      1.36 o 
   3   6   6        0.28       -2.38      1.84 o 
   4   6   6        6.27        4.34      2.12 o 
   5   6   6        0.12       -2.06      2.05 o 
   6   6   6        2.46       -0.99      2.36 o 
   7   6   6       11.88       12.23      2.94 o 
   8   6   6        0.42        1.51      2.82 o 
   9   6   6        0.66        0.60      3.14 o 
  10   6   6       29.63       34.16      4.29 o 
 -10   7   6        0.31       -3.84      2.82 o 
  -9   7   6        4.24        1.43      2.79 o 
  -8   7   6       20.23       14.42      2.96 o 
  -7   7   6       18.10       13.50      2.85 o 
  -6   7   6        4.51        1.65      2.37 o 
  -5   7   6       70.98       74.37      4.13 o 
  -4   7   6       12.47        8.83      2.19 o 
  -3   7   6       45.08       44.38      2.84 o 
  -2   7   6      168.93      173.61      6.31 o 
  -1   7   6       52.98       60.08      6.06 o 
   0   7   6      550.18      598.99     12.28 o 
   1   7   6        0.35       -0.57      4.70 o 
   2   7   6       10.73        8.21      4.28 o 
   3   7   6        8.59        2.17      2.70 o 
   4   7   6        0.23       -2.98      3.62 o 
   5   7   6        3.41       -1.95      2.46 o 
   6   7   6        7.76        5.77      2.93 o 
   7   7   6        0.24       -2.48      2.87 o 
   8   7   6       18.55       16.57      3.63 o 
   9   7   6        0.23        6.21      3.62 o 
  -8   8   6        4.52       -2.82      2.75 o 
  -7   8   6        0.31       -2.19      2.52 o 
  -6   8   6        1.00       -1.59      2.44 o 
  -5   8   6        3.39        1.30      2.41 o 
  -4   8   6        0.53       -0.58      2.08 o 
  -3   8   6        3.49        4.14      2.19 o 
  -2   8   6       40.64       33.68      4.01 o 
  -1   8   6       56.63       53.12      4.67 o 
   0   8   6       57.31       52.18      8.12 o 
   1   8   6       19.65       20.24      2.74 o 
   2   8   6        1.16       -3.32      4.21 o 
   3   8   6        0.07       -2.06      3.44 o 
   4   8   6        4.83       -1.51      2.95 o 
   5   8   6        0.12       -4.08      2.91 o 
   6   8   6        0.31       -2.75      2.88 o 
   7   8   6        0.25       -0.08      3.14 o 
   8   8   6        2.87        4.42      3.59 o 
  -6   9   6        2.95       -0.37      2.91 o 
  -5   9   6        0.01       -3.70      2.47 o 
  -4   9   6        2.67        1.03      2.54 o 
  -3   9   6        0.06       -1.64      3.57 o 
  -2   9   6        4.76       11.56      4.77 o 
  -1   9   6       44.82       48.39      4.69 o 
   0   9   6        2.24        4.48      5.73 o 
   1   9   6        0.16        2.15      3.95 o 
   2   9   6        1.60        0.86      3.93 o 
   3   9   6        0.27       -1.37      3.91 o 
   4   9   6        0.55       -0.85      3.34 o 
   5   9   6        0.29       -2.74      4.17 o 
   6   9   6        0.11       -3.46      3.67 o 
  -3  10   6        0.08        5.06      9.94 o 
  -2  10   6        4.87       14.81     14.99 o 
  -1  10   6        0.55       -8.92      7.02 o 
   0  10   6        2.08       -1.15      7.67 o 
   1  10   6        1.69       10.98     17.55 o 
   2  10   6        0.30        2.51      4.48 o 
 -13   0   7        7.93        7.06      3.25 o 
 -11   0   7        5.47        5.49      2.71 o 
  -9   0   7      144.85      145.12      7.49 o 
  -7   0   7       35.12       37.57      2.96 o 
  -5   0   7       16.02       14.87      1.97 o 
  -3   0   7       44.44       63.73      3.06 o 
  -1   0   7        1.10       -0.73      1.07 o 
   1   0   7      359.74      337.58      9.44 o 
   3   0   7      360.54      348.60     10.08 o 
   5   0   7       62.42       75.63      5.32 o 
   7   0   7     1368.28     1359.01     38.66 o 
   9   0   7       55.98       42.91      5.19 o 
  11   0   7        0.39       -5.46      3.64 o 
 -13   1   7        0.56       -3.00      2.00 o 
 -12   1   7        1.04       -2.63      1.75 o 
 -11   1   7       64.73       65.11      3.17 o 
 -10   1   7        6.81        2.52      1.81 o 
  -9   1   7       16.05       15.28      2.03 o 
  -8   1   7       22.49       25.85      2.16 o 
  -7   1   7      343.58      331.32      5.74 o 
  -6   1   7      215.55      207.33      4.15 o 
  -5   1   7      547.23      572.11      7.96 o 
  -4   1   7       49.20       57.45      2.18 o 
  -3   1   7      776.48      827.73     10.48 o 
  -2   1   7      616.09      660.70      8.57 o 
  -1   1   7       76.50       71.61      2.00 o 
   0   1   7       36.13       29.79      1.56 o 
   1   1   7       34.38       32.98      2.08 o 
   2   1   7        9.38        7.40      1.45 o 
   3   1   7      183.51      162.49      4.42 o 
   4   1   7       52.62       50.49      3.04 o 
   5   1   7      683.07      688.53     12.42 o 
   6   1   7       42.01       38.67      2.74 o 
   7   1   7        4.63       10.07      2.29 o 
   8   1   7        0.00       -2.28      2.27 o 
   9   1   7       31.62       28.48      3.23 o 
  10   1   7        0.41       -3.72      2.48 o 
  11   1   7        3.22       -2.50      3.27 o 
  12   1   7        3.87       -0.78      3.84 o 
 -13   2   7        5.91        4.92      4.13 o 
 -12   2   7        4.62        5.09      2.30 o 
 -11   2   7        4.38       -3.19      2.13 o 
 -10   2   7        1.64       -1.15      1.67 o 
  -9   2   7       25.74       25.12      1.91 o 
  -8   2   7      204.32      202.53      4.52 o 
  -7   2   7      344.38      325.11      5.66 o 
  -6   2   7       37.56       42.42      2.10 o 
  -5   2   7       63.83       60.99      2.32 o 
  -4   2   7        9.14       10.70      1.06 o 
  -3   2   7       47.20       49.35      1.76 o 
  -2   2   7      139.86      135.27      2.77 o 
  -1   2   7       66.02       63.40      1.84 o 
   0   2   7       73.93       72.97      2.40 o 
   1   2   7       47.83       54.08      2.03 o 
   2   2   7      621.62      605.00     10.67 o 
   3   2   7      364.54      368.22      7.35 o 
   4   2   7       28.51       26.88      2.16 o 
   5   2   7       13.44       15.69      2.01 o 
   6   2   7       11.66        9.00      2.02 o 
   7   2   7      101.76      104.40      4.53 o 
   8   2   7       15.32       14.02      2.58 o 
   9   2   7       25.00       25.50      3.08 o 
  10   2   7       14.21        8.19      3.50 o 
  11   2   7        1.03       -3.24      3.35 o 
  12   2   7        5.89        0.74      3.52 o 
 -13   3   7       18.92       18.51      4.75 o 
 -12   3   7        2.57       -0.81      2.52 o 
 -11   3   7       49.25       41.13      3.71 o 
 -10   3   7       20.15       23.80      2.27 o 
  -9   3   7        4.78        4.08      1.54 o 
  -8   3   7       52.48       42.62      2.08 o 
  -7   3   7        0.10       -1.10      1.13 o 
  -6   3   7        4.42        2.11      1.12 o 
  -5   3   7      106.23      108.97      2.68 o 
  -4   3   7      125.00      132.78      2.83 o 
  -3   3   7        0.11        0.78      0.94 o 
  -2   3   7      126.40      135.59      3.29 o 
  -1   3   7        1.83        4.25      1.00 o 
   0   3   7      136.18      138.79      3.01 o 
   1   3   7      348.57      354.49      5.92 o 
   2   3   7       13.01       17.25      1.43 o 
   3   3   7       34.40       40.82      2.31 o 
   4   3   7        0.01       -0.28      1.42 o 
   5   3   7        9.93        8.80      1.84 o 
   6   3   7      168.53      166.09      5.07 o 
   7   3   7       29.01       27.60      2.72 o 
   8   3   7       12.93       10.63      3.07 o 
   9   3   7        3.95        2.26      2.74 o 
  10   3   7        6.52        1.83      3.02 o 
  11   3   7        8.80        3.16      3.83 o 
  12   3   7        2.13       -5.77      3.94 o 
 -12   4   7       48.90       49.82      4.79 o 
 -11   4   7       19.59       16.16      3.59 o 
 -10   4   7       15.21       14.38      2.35 o 
  -9   4   7        0.24       -2.53      1.69 o 
  -8   4   7       27.61       25.44      2.41 o 
  -7   4   7        0.44       -0.28      1.20 o 
  -6   4   7       21.59       14.19      1.41 o 
  -5   4   7        0.00       -0.68      1.04 o 
  -4   4   7       21.10       21.70      1.51 o 
  -3   4   7       89.64       84.66      2.29 o 
  -2   4   7       20.24       22.92      1.47 o 
  -1   4   7      226.72      220.86      3.60 o 
   0   4   7        3.61        3.05      1.08 o 
   1   4   7        6.15        5.39      1.10 o 
   2   4   7       63.00       68.84      2.29 o 
   3   4   7        9.06        6.71      1.35 o 
   4   4   7      262.41      278.63      5.83 o 
   5   4   7       10.00       11.60      1.83 o 
   6   4   7      118.17      132.49      4.94 o 
   7   4   7        7.22        7.68      2.46 o 
   8   4   7       16.18       17.67      3.52 o 
   9   4   7        0.74       -4.48      3.08 o 
  10   4   7        0.02       -3.93      3.47 o 
  11   4   7        1.28       -2.02      3.80 o 
 -11   5   7        6.56        6.69      3.36 o 
 -10   5   7        0.06       -3.41      2.27 o 
  -9   5   7        2.77       -2.74      2.31 o 
  -8   5   7       43.89       43.14      3.77 o 
  -7   5   7       86.59       79.10      4.22 o 
  -6   5   7      179.77      176.00      5.51 o 
  -5   5   7       30.33       30.32      2.90 o 
  -4   5   7      141.69      160.08      4.28 o 
  -3   5   7      350.10      327.60      5.68 o 
  -2   5   7       13.84       13.61      1.35 o 
  -1   5   7       76.00       73.76      2.31 o 
   0   5   7       32.68       33.85      1.62 o 
   1   5   7        2.13        2.95      1.07 o 
   2   5   7        0.99       -0.59      0.97 o 
   3   5   7       16.30       12.58      2.26 o 
   4   5   7        2.68        1.26      1.71 o 
   5   5   7       10.76        9.37      2.43 o 
   6   5   7      137.19      145.61      5.52 o 
   7   5   7        0.26       -2.59      2.79 o 
   8   5   7        5.51        4.13      3.32 o 
   9   5   7       12.09        9.67      3.83 o 
  10   5   7        4.60        0.66      3.94 o 
  11   5   7        9.90        5.90      4.48 o 
 -11   6   7        4.47       -0.35      3.33 o 
 -10   6   7        1.30       -3.07      2.57 o 
  -9   6   7        1.32       -3.55      2.85 o 
  -8   6   7        0.61       -3.39      2.26 o 
  -7   6   7        0.00       -2.32      2.26 o 
  -6   6   7       92.17       84.32      4.37 o 
  -5   6   7      149.95      136.95      5.02 o 
  -4   6   7      104.58       99.70      4.07 o 
  -3   6   7       25.98       21.13      2.62 o 
  -2   6   7      199.90      215.53      5.65 o 
  -1   6   7      240.91      230.71      5.16 o 
   0   6   7        7.12        2.93      1.97 o 
   1   6   7        0.59       -2.08      2.64 o 
   2   6   7       29.81       23.94      2.10 o 
   3   6   7       23.48       21.92      2.93 o 
   4   6   7        0.85       -3.21      2.14 o 
   5   6   7        3.29       -0.77      2.37 o 
   6   6   7        2.99        2.37      2.59 o 
   7   6   7        0.00       -3.54      2.60 o 
   8   6   7        2.45        0.35      2.97 o 
   9   6   7       31.81       36.45      4.26 o 
  10   6   7        0.20       -1.63      3.52 o 
  -9   7   7       18.24       23.05      4.24 o 
  -8   7   7        0.60       -3.69      2.46 o 
  -7   7   7        1.58       -3.58      2.39 o 
  -6   7   7        8.34        8.44      2.70 o 
  -5   7   7       10.17        8.50      2.57 o 
  -4   7   7        9.72        5.42      2.37 o 
  -3   7   7       22.01       17.83      3.41 o 
  -2   7   7        7.74       12.85      2.65 o 
  -1   7   7       14.45       19.92      2.55 o 
   0   7   7        9.36       14.35      2.78 o 
   1   7   7       64.48       82.57      4.54 o 
   2   7   7       51.19       51.47      3.57 o 
   3   7   7       41.73       31.11      4.56 o 
   4   7   7        4.22       -1.93      3.52 o 
   5   7   7       14.76       10.72      3.09 o 
   6   7   7        2.12        0.56      2.92 o 
   7   7   7        1.59       -0.84      3.06 o 
   8   7   7        2.78        2.65      3.40 o 
   9   7   7        3.16        1.82      3.65 o 
  -8   8   7       19.50       15.48      3.38 o 
  -7   8   7        0.61       -0.92      2.65 o 
  -6   8   7        4.01        5.52      2.78 o 
  -5   8   7       10.24       10.06      2.83 o 
  -4   8   7        0.50        0.66      2.33 o 
  -3   8   7        2.36        1.51      2.38 o 
  -2   8   7        2.18        1.88      2.93 o 
  -1   8   7        4.13        7.37      2.36 o 
   0   8   7       14.27       18.66      2.83 o 
   1   8   7       22.84       21.92      4.37 o 
   2   8   7        2.34       -0.55      3.09 o 
   3   8   7        9.83        2.05      3.21 o 
   4   8   7        4.13       -0.43      3.19 o 
   5   8   7        0.09       -2.53      4.00 o 
   6   8   7        0.03       -3.64      3.11 o 
   7   8   7        0.03       -2.54      4.30 o 
  -6   9   7        7.14        2.90      3.02 o 
  -5   9   7       10.00       10.61      3.33 o 
  -4   9   7        0.45        1.95      2.77 o 
  -3   9   7       15.38       13.30      3.94 o 
  -2   9   7        0.39        3.50      6.06 o 
  -1   9   7        4.18        8.06      4.98 o 
   0   9   7        2.34       16.27     12.40 o 
   1   9   7        0.11        7.52     13.33 o 
   2   9   7       23.66       41.20     13.51 o 
   3   9   7        7.60        9.27      3.78 o 
   4   9   7        0.04       -2.65      3.64 o 
   5   9   7        1.00       -0.13      3.87 o 
  -1  10   7        0.41       -9.97      7.02 o 
   0  10   7        0.00       24.25      6.09 o 
 -12   0   8       23.70       34.44      4.18 o 
 -10   0   8      134.19      133.87      5.76 o 
  -8   0   8       44.82       37.49      3.33 o 
  -6   0   8        7.31        9.22      2.12 o 
  -4   0   8      464.25      512.72     10.43 o 
  -2   0   8      862.64      902.21     16.06 o 
   0   0   8      170.70      158.69      5.01 o 
   2   0   8      191.49      207.05      7.21 o 
   4   0   8      259.11      250.07      8.59 o 
   6   0   8      262.73      229.96      8.84 o 
   8   0   8      271.51      284.81     10.94 o 
  10   0   8       28.52       25.26      5.09 o 
  12   0   8        8.43        6.84      7.92 o 
 -13   1   8        1.41       -0.18      3.34 o 
 -12   1   8        3.51        0.81      1.94 o 
 -11   1   8       27.70       26.19      2.43 o 
 -10   1   8       41.54       41.62      2.61 o 
  -9   1   8        5.59        1.62      2.04 o 
  -8   1   8      237.05      234.47      5.00 o 
  -7   1   8      440.38      421.06      7.61 o 
  -6   1   8      147.63      148.77      3.70 o 
  -5   1   8       42.62       40.08      2.04 o 
  -4   1   8      554.89      581.56      8.09 o 
  -3   1   8       42.78       50.60      2.12 o 
  -2   1   8      144.40      149.00      3.19 o 
  -1   1   8      544.50      528.51      8.28 o 
   0   1   8       21.50       26.98      1.71 o 
   1   1   8      235.41      226.22      5.47 o 
   2   1   8      325.06      351.84      7.22 o 
   3   1   8       74.56       83.51      3.52 o 
   4   1   8       95.66       99.08      3.90 o 
   5   1   8        0.12       -0.36      1.70 o 
   6   1   8       26.17       28.10      2.74 o 
   7   1   8       68.29       79.84      4.47 o 
   8   1   8        0.00        0.23      2.44 o 
   9   1   8        0.54        2.11      2.61 o 
  10   1   8        2.00       -4.05      2.70 o 
  11   1   8        0.68       -4.98      3.63 o 
  12   1   8        3.48        2.23      4.25 o 
 -13   2   8        5.47        0.57      2.37 o 
 -12   2   8       24.04       18.86      2.78 o 
 -11   2   8       12.87        8.27      2.38 o 
 -10   2   8        0.38       -2.37      1.58 o 
  -9   2   8      266.13      246.46      5.29 o 
  -8   2   8      513.07      547.28      8.39 o 
  -7   2   8       57.24       62.22      2.70 o 
  -6   2   8      132.29      122.57      3.40 o 
  -5   2   8        1.17        1.46      1.26 o 
  -4   2   8      155.95      153.64      3.46 o 
  -3   2   8        0.92       -1.34      0.90 o 
  -2   2   8      108.13      115.57      2.91 o 
  -1   2   8       75.41       80.83      2.56 o 
   0   2   8        0.02       -0.26      1.08 o 
   1   2   8       80.92       75.21      2.45 o 
   2   2   8       90.38       98.83      3.66 o 
   3   2   8        7.51        8.81      1.79 o 
   4   2   8       49.57       57.78      3.36 o 
   5   2   8       61.70       62.86      3.60 o 
   6   2   8      162.50      170.11      5.36 o 
   7   2   8       33.95       36.88      3.09 o 
   8   2   8       32.44       42.30      3.41 o 
   9   2   8        2.45        0.39      3.11 o 
  10   2   8        6.13        3.11      4.18 o 
  11   2   8        0.63       -5.35      3.57 o 
  12   2   8        0.12       -3.97      4.57 o 
 -12   3   8        0.36       -2.39      2.11 o 
 -11   3   8       13.32       14.19      3.05 o 
 -10   3   8        2.88        2.38      2.02 o 
  -9   3   8       42.04       40.56      2.60 o 
  -8   3   8       60.16       47.87      2.29 o 
  -7   3   8        3.58        0.56      1.26 o 
  -6   3   8       69.00       63.95      2.63 o 
  -5   3   8       17.03       18.36      1.60 o 
  -4   3   8       15.90       18.75      1.40 o 
  -3   3   8      133.58      130.37      3.26 o 
  -2   3   8       53.94       52.97      2.28 o 
  -1   3   8      333.31      349.25      5.00 o 
   0   3   8      122.10      140.87      3.06 o 
   1   3   8       17.81       22.23      1.56 o 
   2   3   8        7.46        7.82      1.60 o 
   3   3   8       31.29       29.16      2.34 o 
   4   3   8       92.44       96.69      3.93 o 
   5   3   8      222.47      216.02      5.81 o 
   6   3   8       31.01       32.31      2.77 o 
   7   3   8       91.95       93.81      5.32 o 
   8   3   8        0.45       -2.79      2.71 o 
   9   3   8       12.62        6.68      3.46 o 
  10   3   8       16.90       16.74      5.29 o 
  11   3   8        0.05       -4.67      3.76 o 
 -12   4   8        0.55       -4.40      2.93 o 
 -11   4   8        8.07        7.70      3.42 o 
 -10   4   8       11.46        9.53      3.61 o 
  -9   4   8        2.57       -0.11      1.70 o 
  -8   4   8       55.97       50.61      2.67 o 
  -7   4   8       27.44       31.35      3.24 o 
  -6   4   8        8.28        8.06      1.56 o 
  -5   4   8       67.86       68.63      3.11 o 
  -4   4   8       27.47       29.32      2.08 o 
  -3   4   8      109.21      109.14      2.67 o 
  -2   4   8       26.86       28.88      1.55 o 
  -1   4   8       85.93       91.30      2.98 o 
   0   4   8       12.03       14.67      1.41 o 
   1   4   8        7.30        7.43      1.25 o 
   2   4   8       23.05       22.80      1.97 o 
   3   4   8        0.92       -1.01      2.13 o 
   4   4   8        0.43       -3.09      2.06 o 
   5   4   8      123.80      136.93      5.03 o 
   6   4   8       49.79       43.14      3.29 o 
   7   4   8       35.98       30.14      3.17 o 
   8   4   8        0.26       -0.23      3.19 o 
   9   4   8       12.40        5.39      3.76 o 
  10   4   8        3.31       -2.67      3.76 o 
  11   4   8        1.90       -3.88      5.35 o 
 -11   5   8        8.38       10.92      3.67 o 
 -10   5   8       13.65       14.11      3.61 o 
  -9   5   8        0.50       -4.01      2.67 o 
  -8   5   8       14.17       13.89      2.67 o 
  -7   5   8       19.11       15.56      2.65 o 
  -6   5   8       69.48       64.99      3.89 o 
  -5   5   8       52.69       50.19      3.83 o 
  -4   5   8      468.37      465.89      9.29 o 
  -3   5   8      456.30      463.18      8.03 o 
  -2   5   8      137.23      131.41      4.25 o 
  -1   5   8       76.86       71.08      3.14 o 
   0   5   8      284.40      292.05      5.78 o 
   1   5   8        5.56        2.91      1.90 o 
   2   5   8       30.56       29.54      1.98 o 
   3   5   8       67.94       68.66      3.57 o 
   4   5   8        0.03       -2.79      2.39 o 
   5   5   8       11.69        8.24      2.54 o 
   6   5   8        0.60        0.43      2.52 o 
   7   5   8       12.37        8.31      3.48 o 
   8   5   8        0.09       -1.72      3.34 o 
   9   5   8       10.74        9.34      4.09 o 
  10   5   8        1.41       -3.35      4.75 o 
 -10   6   8       16.79       16.01      3.80 o 
  -9   6   8        1.86       -2.93      2.54 o 
  -8   6   8        0.37       -3.81      2.66 o 
  -7   6   8       53.37       43.12      3.77 o 
  -6   6   8       16.11       13.75      2.88 o 
  -5   6   8        4.11        5.10      2.65 o 
  -4   6   8        6.36        5.18      2.36 o 
  -3   6   8        1.37       -1.60      2.15 o 
  -2   6   8        2.18       -1.83      2.07 o 
  -1   6   8      110.96      108.43      3.92 o 
   0   6   8      205.58      221.98      5.17 o 
   1   6   8       41.41       41.54      2.67 o 
   2   6   8        7.78        1.24      2.31 o 
   3   6   8       43.64       46.06      3.50 o 
   4   6   8        8.89        4.35      2.70 o 
   5   6   8        8.01        1.92      2.73 o 
   6   6   8       13.65        8.89      3.09 o 
   7   6   8        5.00        3.78      3.07 o 
   8   6   8        0.12        0.96      3.24 o 
   9   6   8        9.14       12.03      4.51 o 
  -9   7   8        3.04       -0.45      2.95 o 
  -8   7   8        9.62       10.02      3.54 o 
  -7   7   8        2.13       -0.14      2.56 o 
  -6   7   8       42.76       41.13      3.60 o 
  -5   7   8        3.17        3.31      2.74 o 
  -4   7   8        0.93        2.02      2.24 o 
  -3   7   8        0.00       -1.91      2.08 o 
  -2   7   8       44.32       55.57      5.23 o 
  -1   7   8      114.38      138.97      5.01 o 
   0   7   8      121.91      143.38      5.13 o 
   1   7   8       58.95       72.75      3.62 o 
   2   7   8      192.62      231.57      5.78 o 
   3   7   8        1.51       -3.73      2.74 o 
   4   7   8       19.28       23.58      3.54 o 
   5   7   8       15.61       13.12      3.40 o 
   6   7   8        2.06       -0.29      3.11 o 
   7   7   8       11.63        6.35      3.48 o 
   8   7   8        4.02        3.89      3.69 o 
  -7   8   8        0.05       -4.02      2.68 o 
  -6   8   8        8.96        7.03      3.21 o 
  -5   8   8        0.01       -1.37      2.75 o 
  -4   8   8        6.72        2.35      2.56 o 
  -3   8   8        2.32        0.67      2.67 o 
  -2   8   8       35.34       35.20      3.12 o 
  -1   8   8       28.32       31.78      4.84 o 
   0   8   8       67.69       67.35      4.28 o 
   1   8   8       29.40       33.86      4.36 o 
   2   8   8       21.73       20.33      3.84 o 
   3   8   8        0.06       -0.11      3.56 o 
   4   8   8        0.89       -4.54      3.03 o 
   5   8   8        2.46        0.20      3.32 o 
   6   8   8        1.26       -1.18      3.39 o 
  -5   9   8        4.03        6.09      3.30 o 
  -4   9   8        0.01       -2.30      3.92 o 
  -3   9   8        3.55        8.43      3.42 o 
  -2   9   8       12.81       16.83      4.92 o 
  -1   9   8        0.83        1.69      4.65 o 
   0   9   8        0.00       -5.98      3.99 o 
   1   9   8       12.90       27.65      9.53 o 
   2   9   8        0.12        5.18      5.27 o 
   3   9   8        5.80        7.47      4.09 o 
   4   9   8        2.81       -3.06      4.59 o 
 -11   0   9       41.66       51.91      5.03 o 
  -9   0   9        0.01       -3.03      2.10 o 
  -7   0   9       53.58       47.95      3.50 o 
  -5   0   9        3.39        7.25      2.04 o 
  -3   0   9       34.62       40.48      2.89 o 
  -1   0   9       47.81       50.06      3.64 o 
   1   0   9        5.04        7.63      2.76 o 
   3   0   9      348.40      375.90     11.27 o 
   5   0   9       52.24       43.72      6.32 o 
   7   0   9       19.26       24.36      4.50 o 
   9   0   9      335.04      329.27     12.39 o 
  11   0   9        0.10       -1.37      4.36 o 
 -12   1   9       22.76       26.59      2.91 o 
 -11   1   9        0.05       -2.46      1.64 o 
 -10   1   9       18.34       19.20      2.22 o 
  -9   1   9       41.73       42.90      2.58 o 
  -8   1   9        9.44        4.56      1.72 o 
  -7   1   9      165.20      159.95      4.17 o 
  -6   1   9       27.27       23.37      1.99 o 
  -5   1   9       19.50       15.49      1.69 o 
  -4   1   9      161.70      159.94      3.71 o 
  -3   1   9        8.70       11.38      1.43 o 
  -2   1   9      618.61      641.31      8.76 o 
  -1   1   9      110.68      107.65      3.35 o 
   0   1   9       10.46        7.85      1.58 o 
   1   1   9        0.01       -2.10      1.40 o 
   2   1   9        2.19        3.44      1.79 o 
   3   1   9       76.77       74.26      3.81 o 
   4   1   9        4.87        1.33      1.90 o 
   5   1   9       45.02       35.68      2.92 o 
   6   1   9       52.49       47.20      3.39 o 
   7   1   9      272.78      280.61      7.50 o 
   8   1   9        2.39        5.63      2.71 o 
   9   1   9        2.23        5.16      2.89 o 
  10   1   9        0.95       -5.25      3.50 o 
  11   1   9        0.00       -6.51      4.82 o 
 -12   2   9        6.35        6.46      3.17 o 
 -11   2   9        0.72       -0.90      2.05 o 
 -10   2   9       12.15        4.35      1.85 o 
  -9   2   9       49.90       48.72      2.71 o 
  -8   2   9      250.53      268.49      5.48 o 
  -7   2   9       65.76       64.49      2.93 o 
  -6   2   9       73.29       71.76      2.98 o 
  -5   2   9      367.88      372.85      6.19 o 
  -4   2   9       34.91       35.07      1.99 o 
  -3   2   9       94.94       92.04      2.85 o 
  -2   2   9       26.73       26.90      1.70 o 
  -1   2   9      149.70      147.78      3.58 o 
   0   2   9      391.44      383.27      6.71 o 
   1   2   9        3.00        0.55      1.75 o 
   2   2   9       32.41       35.39      2.65 o 
   3   2   9       26.79       29.00      2.54 o 
   4   2   9      239.43      234.13      6.12 o 
   5   2   9       64.44       51.28      3.54 o 
   6   2   9        1.45        3.03      2.17 o 
   7   2   9       33.84       45.10      3.54 o 
   8   2   9        0.26        1.53      3.09 o 
   9   2   9       22.90       21.34      4.10 o 
  10   2   9        0.15       -4.92      3.49 o 
  11   2   9        2.54       -4.78      4.10 o 
 -12   3   9        2.48        1.15      2.28 o 
 -11   3   9        2.43        6.04      3.17 o 
 -10   3   9       28.65       33.43      2.94 o 
  -9   3   9      129.70      127.57      5.70 o 
  -8   3   9       16.00       27.84      2.32 o 
  -7   3   9        0.00       -1.93      1.38 o 
  -6   3   9        0.60       -0.98      1.51 o 
  -5   3   9       29.65       30.17      1.95 o 
  -4   3   9       54.78       61.38      2.69 o 
  -3   3   9       87.11       79.37      2.87 o 
  -2   3   9      161.16      164.20      3.75 o 
  -1   3   9      257.81      253.13      4.42 o 
   0   3   9       30.06       25.87      1.79 o 
   1   3   9        0.60        0.27      1.40 o 
   2   3   9      132.97      133.54      4.08 o 
   3   3   9      149.19      153.04      4.97 o 
   4   3   9       26.88       20.77      2.50 o 
   5   3   9        0.54       -2.47      1.94 o 
   6   3   9       56.85       59.70      4.74 o 
   7   3   9        1.17       -1.58      2.86 o 
   8   3   9       13.35       13.95      3.57 o 
   9   3   9       12.05        7.61      3.72 o 
  10   3   9        2.46        0.22      5.10 o 
  11   3   9        0.31       -2.13      4.07 o 
 -11   4   9        0.03       -4.72      4.25 o 
 -10   4   9       30.78       34.90      3.02 o 
  -9   4   9       11.01       10.36      2.24 o 
  -8   4   9       12.87       14.06      2.20 o 
  -7   4   9        4.15       -0.09      1.69 o 
  -6   4   9       52.73       49.12      3.26 o 
  -5   4   9        0.17       -0.46      1.66 o 
  -4   4   9        0.43       -1.81      1.33 o 
  -3   4   9        3.18        2.04      1.48 o 
  -2   4   9       39.45       44.33      2.09 o 
  -1   4   9        0.15       -1.07      1.18 o 
   0   4   9       18.57       19.72      1.72 o 
   1   4   9       49.48       44.21      2.30 o 
   2   4   9       41.39       38.08      2.98 o 
   3   4   9       32.27       31.44      4.53 o 
   4   4   9       16.76       10.06      2.33 o 
   5   4   9        2.26        3.87      2.60 o 
   6   4   9        6.14        4.61      2.89 o 
   7   4   9       11.65       11.35      3.66 o 
   8   4   9       48.49       52.03      5.81 o 
   9   4   9        7.56        9.99      4.10 o 
  10   4   9        1.65       -3.91      4.02 o 
 -11   5   9        0.11       -0.82      3.28 o 
 -10   5   9       34.54       33.21      4.41 o 
  -9   5   9        0.00       -2.39      2.73 o 
  -8   5   9        5.72        0.92      2.78 o 
  -7   5   9        9.57        8.81      2.96 o 
  -6   5   9        5.07        4.56      2.61 o 
  -5   5   9      136.91      128.56      5.59 o 
  -4   5   9      101.58      111.07      4.56 o 
  -3   5   9       10.48       13.27      2.18 o 
  -2   5   9      265.79      284.51      6.16 o 
  -1   5   9      289.19      293.56      5.65 o 
   0   5   9      144.70      142.93      5.74 o 
   1   5   9        0.55       -1.91      2.01 o 
   2   5   9       17.11        9.61      2.71 o 
   3   5   9        4.65       -3.40      2.27 o 
   4   5   9        0.85       -2.84      2.29 o 
   5   5   9       41.56       37.59      3.60 o 
   6   5   9        1.19        0.17      2.80 o 
   7   5   9        1.36       -3.76      3.34 o 
   8   5   9        7.63        4.94      3.98 o 
   9   5   9        0.57       -5.30      3.92 o 
 -10   6   9        7.42        8.34      3.73 o 
  -9   6   9       22.02       26.95      4.18 o 
  -8   6   9        0.00       -3.42      2.48 o 
  -7   6   9        7.24        2.06      2.86 o 
  -6   6   9       32.56       28.86      3.64 o 
  -5   6   9        1.72        1.51      2.61 o 
  -4   6   9       12.32        8.57      2.50 o 
  -3   6   9       95.80      106.84      4.55 o 
  -2   6   9      123.33      122.88      4.83 o 
  -1   6   9       39.78       39.30      2.51 o 
   0   6   9       19.36       18.43      2.38 o 
   1   6   9       92.52      104.41      3.89 o 
   2   6   9        4.29       -1.06      1.96 o 
   3   6   9       26.65       24.37      3.36 o 
   4   6   9       51.43       54.72      4.14 o 
   5   6   9        0.34       -1.10      2.86 o 
   6   6   9        0.26       -3.21      2.95 o 
   7   6   9        9.76        8.31      3.44 o 
   8   6   9        4.12        3.62      3.56 o 
  -8   7   9       13.54       18.70      3.96 o 
  -7   7   9        8.41       11.42      3.45 o 
  -6   7   9        3.29        0.63      2.82 o 
  -5   7   9       10.60       14.30      3.21 o 
  -4   7   9       11.05        8.53      2.63 o 
  -3   7   9        0.04       -0.31      2.17 o 
  -2   7   9       17.83       17.80      2.71 o 
  -1   7   9       41.61       39.89      2.86 o 
   0   7   9        0.31       -1.06      2.09 o 
   1   7   9       29.23       28.59      2.72 o 
   2   7   9       30.82       34.47      3.67 o 
   3   7   9       29.32       42.77      4.03 o 
   4   7   9       23.04       28.94      3.92 o 
   5   7   9       44.14       50.47      4.48 o 
   6   7   9        7.42        8.61      3.63 o 
   7   7   9        1.11       -1.28      3.53 o 
  -7   8   9        0.46       -4.67      3.11 o 
  -6   8   9        2.72        1.36      3.06 o 
  -5   8   9        1.29        2.91      5.30 o 
  -4   8   9       20.59       25.13      3.21 o 
  -3   8   9        3.24        4.01      2.59 o 
  -2   8   9        0.28        1.81      3.25 o 
  -1   8   9        0.52        3.09      2.37 o 
   0   8   9       32.51       43.53      6.98 o 
   1   8   9        0.11        2.72      2.51 o 
   2   8   9        0.85        5.29      3.19 o 
   3   8   9       42.47       54.38      4.52 o 
   4   8   9        0.80        0.53      3.44 o 
   5   8   9        3.67        5.01      3.61 o 
  -4   9   9        6.75        6.87      3.16 o 
  -3   9   9        9.82       17.38      3.17 o 
  -2   9   9        8.19       11.61      4.99 o 
  -1   9   9       13.30       10.99      4.78 o 
   0   9   9       16.47       17.22      4.10 o 
   1   9   9       11.77       28.82      8.01 o 
   2   9   9        8.17       13.12      7.48 o 
 -12   0  10      194.33      227.30      8.21 o 
 -10   0  10        2.76       -1.58      2.93 o 
  -8   0  10       75.60       76.12      4.51 o 
  -6   0  10        1.95        1.11      2.07 o 
  -4   0  10      446.28      427.85      9.62 o 
  -2   0  10      216.74      212.92      6.06 o 
   0   0  10      201.10      189.67      6.35 o 
   2   0  10        0.01       -1.38      2.55 o 
   4   0  10        7.13        5.16      3.03 o 
   6   0  10      552.48      575.91     16.72 o 
   8   0  10       43.89       39.02      7.09 o 
  10   0  10        0.79        1.69      4.87 o 
 -12   1  10        0.06       -2.99      1.99 o 
 -11   1  10        3.88        0.44      2.05 o 
 -10   1  10        1.58        0.04      1.72 o 
  -9   1  10        7.83        3.95      1.79 o 
  -8   1  10        3.19        2.00      1.63 o 
  -7   1  10       58.56       56.39      2.82 o 
  -6   1  10      171.80      144.88      4.83 o 
  -5   1  10      136.85      128.34      3.68 o 
  -4   1  10       16.40       18.56      1.81 o 
  -3   1  10        0.41       -0.93      1.24 o 
  -2   1  10       82.34       87.82      2.90 o 
  -1   1  10       14.10       16.18      1.89 o 
   0   1  10      157.67      140.11      3.64 o 
   1   1  10      150.81      140.80      4.32 o 
   2   1  10       37.80       27.31      2.71 o 
   3   1  10       40.20       34.35      2.91 o 
   4   1  10        6.04        6.27      2.28 o 
   5   1  10       22.70       25.49      2.93 o 
   6   1  10       11.90       15.61      2.73 o 
   7   1  10        3.71        9.15      2.68 o 
   8   1  10       88.90      103.76      5.30 o 
   9   1  10        1.08        1.49      3.68 o 
  10   1  10        3.31        1.55      3.91 o 
  11   1  10        0.21       -0.74      9.90 o 
 -12   2  10        8.12        5.52      2.51 o 
 -11   2  10       11.31       13.03      2.56 o 
 -10   2  10      106.94      107.63      4.34 o 
  -9   2  10       13.80       12.30      2.02 o 
  -8   2  10       69.50       59.25      2.98 o 
  -7   2  10      192.22      162.55      4.33 o 
  -6   2  10      597.00      592.75      9.69 o 
  -5   2  10      112.70      101.19      3.68 o 
  -4   2  10       21.91       19.34      1.85 o 
  -3   2  10       37.28       39.40      2.12 o 
  -2   2  10       62.34       56.02      2.46 o 
  -1   2  10        7.44        6.97      1.65 o 
   0   2  10       60.45       67.30      3.05 o 
   1   2  10        2.29        2.79      2.00 o 
   2   2  10        0.70       -1.41      1.71 o 
   3   2  10       68.03       59.93      3.81 o 
   4   2  10       20.85       12.76      2.47 o 
   5   2  10        0.00        0.26      2.10 o 
   6   2  10       10.99       13.68      2.65 o 
   7   2  10       26.73       29.51      3.91 o 
   8   2  10       26.23       27.72      4.19 o 
   9   2  10        5.79        6.29      3.83 o 
  10   2  10        0.02       -3.96      3.71 o 
 -11   3  10        5.66        6.82      2.42 o 
 -10   3  10        1.82        1.75      2.12 o 
  -9   3  10        0.15       -1.57      1.93 o 
  -8   3  10        0.41       -2.32      1.55 o 
  -7   3  10        9.55        8.36      1.85 o 
  -6   3  10      289.25      254.12      5.15 o 
  -5   3  10        1.65        1.22      1.45 o 
  -4   3  10       87.50       87.68      3.70 o 
  -3   3  10        9.43       10.76      1.68 o 
  -2   3  10        0.91        2.36      1.44 o 
  -1   3  10        8.23       11.97      1.59 o 
   0   3  10        0.23       -1.24      1.35 o 
   1   3  10       98.29       95.41      3.45 o 
   2   3  10      393.44      392.20      8.50 o 
   3   3  10        0.51       -2.67      1.78 o 
   4   3  10       10.46        4.54      2.34 o 
   5   3  10        3.37        0.44      2.66 o 
   6   3  10       25.37       24.75      3.68 o 
   7   3  10        4.15        1.88      3.16 o 
   8   3  10        1.89        2.64      3.44 o 
   9   3  10        0.05       -2.24      4.64 o 
  10   3  10        1.12       -3.47      7.28 o 
 -11   4  10       36.37       29.28      4.33 o 
 -10   4  10       15.60       14.94      2.61 o 
  -9   4  10       40.99       42.71      3.17 o 
  -8   4  10       33.09       42.67      3.09 o 
  -7   4  10        5.45        7.01      2.04 o 
  -6   4  10       29.45       28.45      3.39 o 
  -5   4  10       36.94       39.38      2.96 o 
  -4   4  10        3.82        0.99      1.63 o 
  -3   4  10       97.86       95.40      3.30 o 
  -2   4  10      134.43      139.08      4.05 o 
  -1   4  10       34.61       32.47      2.17 o 
   0   4  10        0.33       -2.25      1.50 o 
   1   4  10       10.64        8.92      1.89 o 
   2   4  10        4.25       -1.79      2.08 o 
   3   4  10        0.33       -2.21      2.25 o 
   4   4  10       14.37        9.03      2.54 o 
   5   4  10        5.77        2.67      2.91 o 
   6   4  10        9.87       11.70      4.33 o 
   7   4  10       32.79       30.07      5.30 o 
   8   4  10        0.17       -1.75      3.82 o 
   9   4  10        0.14       -4.46      4.04 o 
 -10   5  10        1.63       -0.12      3.40 o 
  -9   5  10        0.04       -4.24      2.88 o 
  -8   5  10        9.12        8.75      3.18 o 
  -7   5  10        1.40       -0.36      2.64 o 
  -6   5  10        0.05       -2.25      2.41 o 
  -5   5  10       14.44       14.62      3.00 o 
  -4   5  10       27.95       25.98      2.76 o 
  -3   5  10       18.70       16.97      2.23 o 
  -2   5  10      136.85      149.99      4.52 o 
  -1   5  10      438.37      496.78      8.06 o 
   0   5  10       42.58       40.87      2.80 o 
   1   5  10       30.32       32.28      2.61 o 
   2   5  10        2.24       -3.03      2.46 o 
   3   5  10       19.42        9.64      2.90 o 
   4   5  10        9.78       10.16      3.09 o 
   5   5  10       19.10       17.21      3.33 o 
   6   5  10        1.81       -1.58      3.64 o 
   7   5  10        0.03       -2.21      3.69 o 
   8   5  10        2.24       -2.83      4.06 o 
   9   5  10        0.16       -4.07      4.25 o 
  -9   6  10        4.76        3.42      3.48 o 
  -8   6  10       16.12       18.77      3.81 o 
  -7   6  10       10.72        8.52      3.14 o 
  -6   6  10        1.47       -1.59      2.75 o 
  -5   6  10        6.15        5.09      2.91 o 
  -4   6  10       36.49       29.89      3.14 o 
  -3   6  10       17.82       18.06      2.74 o 
  -2   6  10       89.35      100.82      4.48 o 
  -1   6  10        0.02       -2.82      1.88 o 
   0   6  10        6.37        3.47      2.20 o 
   1   6  10       59.53       63.33      3.42 o 
   2   6  10       14.34       13.81      3.19 o 
   3   6  10       13.47       11.10      3.40 o 
   4   6  10       12.56        7.61      3.31 o 
   5   6  10       11.87       10.33      3.42 o 
   6   6  10        0.01       -1.38      3.19 o 
   7   6  10        2.47        0.78      3.47 o 
   8   6  10        0.10        0.52      5.41 o 
  -7   7  10        8.41       10.80      3.62 o 
  -6   7  10        0.91       -1.37      2.96 o 
  -5   7  10        3.95        6.48      3.08 o 
  -4   7  10        1.72        2.99      2.56 o 
  -3   7  10        6.07        4.78      2.51 o 
  -2   7  10        1.30       -1.14      2.24 o 
  -1   7  10        0.11       -1.25      2.50 o 
   0   7  10        5.52        7.74      2.35 o 
   1   7  10       17.80       19.10      2.71 o 
   2   7  10        4.55        4.51      3.06 o 
   3   7  10       14.39       19.71      3.63 o 
   4   7  10       16.31       17.42      3.81 o 
   5   7  10        1.77        3.71      3.58 o 
   6   7  10        7.66       10.87      4.04 o 
  -5   8  10        0.42        3.01      3.15 o 
  -4   8  10        4.16        6.99      3.74 o 
  -3   8  10        0.00       -0.36      3.55 o 
  -2   8  10       16.13       17.64      4.18 o 
  -1   8  10        8.76       13.60      3.59 o 
   0   8  10        5.20       10.04      4.49 o 
   1   8  10        2.97        4.72      3.66 o 
   2   8  10       18.24       19.46      4.84 o 
   3   8  10        0.14        1.10      4.51 o 
   4   8  10        6.09       10.15      3.93 o 
 -11   0  11        0.34        0.36      3.95 o 
  -9   0  11        0.03       -1.14      2.32 o 
  -7   0  11        0.11       -2.96      1.97 o 
  -5   0  11       79.68       76.06      4.45 o 
  -3   0  11       18.80       25.74      3.59 o 
  -1   0  11        0.18       -1.25      3.03 o 
   1   0  11       67.92       56.29      4.20 o 
   3   0  11        8.08        6.91      3.42 o 
   5   0  11      106.59       92.89      6.56 o 
   7   0  11        0.19        7.49      3.83 o 
   9   0  11       19.38       34.40      7.43 o 
 -11   1  11       64.05       79.98      4.04 o 
 -10   1  11        0.27       -0.96      1.77 o 
  -9   1  11       21.40       20.80      2.22 o 
  -8   1  11       48.69       48.72      2.84 o 
  -7   1  11        9.98        7.32      1.78 o 
  -6   1  11        5.84        8.01      1.79 o 
  -5   1  11      332.61      333.52      6.12 o 
  -4   1  11       23.95       26.29      2.13 o 
  -3   1  11      178.43      183.03      4.30 o 
  -2   1  11      162.05      154.83      4.50 o 
  -1   1  11      218.15      217.61      5.21 o 
   0   1  11      442.85      414.30      8.11 o 
   1   1  11        7.83        4.20      2.19 o 
   2   1  11        0.16       -3.05      2.04 o 
   3   1  11       11.36        5.19      2.42 o 
   4   1  11        8.98        6.89      2.45 o 
   5   1  11        3.10        2.75      2.40 o 
   6   1  11        4.32        8.20      2.67 o 
   7   1  11        2.93        4.85      2.68 o 
   8   1  11       33.36       39.84      4.77 o 
   9   1  11       37.88       39.53      4.98 o 
  10   1  11        0.50        3.44      7.19 o 
 -11   2  11        3.11        1.16      2.77 o 
 -10   2  11        0.09       -1.05      2.00 o 
  -9   2  11        0.19       -2.49      1.67 o 
  -8   2  11       83.56       75.86      3.36 o 
  -7   2  11       21.91       23.25      2.25 o 
  -6   2  11      257.65      261.01      5.44 o 
  -5   2  11       96.92       85.80      3.45 o 
  -4   2  11      332.74      312.46      5.82 o 
  -3   2  11       78.39       75.16      3.58 o 
  -2   2  11      169.14      155.26      4.01 o 
  -1   2  11        0.52        0.44      1.71 o 
   0   2  11       24.98       22.43      2.07 o 
   1   2  11       37.15       32.44      3.06 o 
   2   2  11       91.78       82.73      3.92 o 
   3   2  11        0.45        1.19      2.27 o 
   4   2  11       18.18       16.75      3.43 o 
   5   2  11        2.00        3.19      2.36 o 
   6   2  11        1.09        1.84      3.03 o 
   7   2  11        2.88        1.76      3.29 o 
   8   2  11        0.00        2.45      3.64 o 
   9   2  11        0.03        1.77      4.20 o 
  10   2  11        0.10        3.67     10.30 o 
 -11   3  11        1.27       -2.19      2.17 o 
 -10   3  11       43.00       45.07      3.42 o 
  -9   3  11        0.97       -2.94      1.96 o 
  -8   3  11       52.86       49.72      3.36 o 
  -7   3  11       37.30       35.47      2.61 o 
  -6   3  11        1.98       -0.52      1.63 o 
  -5   3  11        6.35        4.87      1.81 o 
  -4   3  11       18.95       13.32      2.18 o 
  -3   3  11      190.65      193.08      4.57 o 
  -2   3  11      497.09      501.81      8.12 o 
  -1   3  11      217.06      216.66      4.84 o 
   0   3  11      310.14      298.18      5.74 o 
   1   3  11       36.55       29.62      3.16 o 
   2   3  11       13.55        6.74      2.47 o 
   3   3  11        3.19        0.00      2.36 o 
   4   3  11       23.95       20.61      3.54 o 
   5   3  11       59.67       60.31      4.77 o 
   6   3  11       49.18       42.39      4.53 o 
   7   3  11       16.99       17.57      4.01 o 
   8   3  11       69.70       82.17     13.28 o 
   9   3  11        1.66        4.18      5.92 o 
 -10   4  11        0.01        0.98      2.25 o 
  -9   4  11        1.09       -0.78      2.05 o 
  -8   4  11        2.66        2.46      2.03 o 
  -7   4  11       50.45       44.92      5.34 o 
  -6   4  11        2.28        2.02      2.65 o 
  -5   4  11       52.50       50.61      4.02 o 
  -4   4  11       64.62       60.27      2.96 o 
  -3   4  11       23.48       20.11      2.02 o 
  -2   4  11       23.11       24.42      2.29 o 
  -1   4  11       24.69       29.94      2.26 o 
   0   4  11       26.96       24.82      2.46 o 
   1   4  11        2.20       -3.05      2.05 o 
   2   4  11        4.23        0.75      2.25 o 
   3   4  11        0.08       -0.68      2.53 o 
   4   4  11        1.63       -0.33      3.46 o 
   5   4  11        1.11       -3.05      3.80 o 
   6   4  11       79.96       95.88      7.71 o 
   7   4  11       11.16        6.48      4.89 o 
   8   4  11        7.23        7.49      4.39 o 
   9   4  11        7.00       12.30      4.83 o 
  -9   5  11        6.86        5.07      4.34 o 
  -8   5  11       28.64       28.17      4.05 o 
  -7   5  11       12.38       12.85      3.30 o 
  -6   5  11       53.67       52.04      5.54 o 
  -5   5  11        4.80        6.10      2.88 o 
  -4   5  11       15.98       14.51      2.99 o 
  -3   5  11       10.24        7.46      2.11 o 
  -2   5  11        0.93       -0.29      1.94 o 
  -1   5  11       30.00       29.35      2.61 o 
   0   5  11      139.22      148.02      4.67 o 
   1   5  11       14.54       16.72      2.48 o 
   2   5  11      106.90      112.02      5.38 o 
   3   5  11        2.50       -1.41      2.88 o 
   4   5  11       13.19        6.38      3.14 o 
   5   5  11       12.29       13.85      3.47 o 
   6   5  11        0.12       -3.57      3.74 o 
   7   5  11        6.92        0.83      4.26 o 
   8   5  11        9.12        3.01      4.52 o 
  -8   6  11        1.26       -1.03      3.26 o 
  -7   6  11        0.36       -1.70      3.06 o 
  -6   6  11        0.01       -2.63      2.94 o 
  -5   6  11       52.67       52.98      4.48 o 
  -4   6  11      100.89      109.43      5.56 o 
  -3   6  11       33.28       38.55      3.39 o 
  -2   6  11        4.75        3.14      2.19 o 
  -1   6  11        2.56        2.23      2.14 o 
   0   6  11       85.82       91.77      4.08 o 
   1   6  11        0.85        0.09      2.12 o 
   2   6  11        0.82        0.37      2.98 o 
   3   6  11       18.79       19.40      3.61 o 
   4   6  11        0.49       -4.22      3.10 o 
   5   6  11        0.76       -2.87      3.32 o 
   6   6  11       10.84        9.28      3.82 o 
   7   6  11        1.42        0.08      3.76 o 
  -6   7  11        0.00        1.36      3.20 o 
  -5   7  11        2.60        1.78      3.14 o 
  -4   7  11       11.53       16.50      3.55 o 
  -3   7  11        6.83        5.18      2.69 o 
  -2   7  11        2.47        4.00      3.80 o 
  -1   7  11        0.00        1.08      2.22 o 
   0   7  11       28.42       33.90      3.28 o 
   1   7  11       12.73       11.59      2.82 o 
   2   7  11        1.21        2.19      3.89 o 
   3   7  11        8.46       13.49      3.95 o 
   4   7  11        9.71        6.80      5.53 o 
   5   7  11        3.14        1.35      4.45 o 
  -4   8  11        1.66       -1.28      2.96 o 
  -3   8  11        0.00       -0.68      3.49 o 
  -2   8  11        4.72        8.40      3.85 o 
  -1   8  11        0.03        3.80      5.57 o 
   0   8  11        0.07       -2.16      2.59 o 
   1   8  11        1.05       12.20      5.95 o 
   2   8  11        9.01       11.07      3.77 o 
 -10   0  12      109.04      135.94      6.56 o 
  -8   0  12       78.16       70.22      4.71 o 
  -6   0  12        6.27        3.36      2.38 o 
  -4   0  12        0.12        0.19      2.07 o 
  -2   0  12        3.42        2.79      2.27 o 
   0   0  12       25.48       16.42      3.92 o 
   2   0  12        0.00        1.24      3.26 o 
   4   0  12       38.19       36.26      4.78 o 
   6   0  12        6.53        8.38      3.92 o 
   8   0  12       93.37      109.97     12.88 o 
 -11   1  12       26.80       30.18      3.31 o 
 -10   1  12        1.92       -1.00      1.96 o 
  -9   1  12        1.75       -1.16      1.74 o 
  -8   1  12        6.65        6.26      1.89 o 
  -7   1  12       15.73       11.68      2.03 o 
  -6   1  12       81.10       80.16      3.38 o 
  -5   1  12       78.88       83.23      3.38 o 
  -4   1  12       51.40       52.37      2.73 o 
  -3   1  12       25.12       27.21      2.19 o 
  -2   1  12      370.88      368.04      7.40 o 
  -1   1  12       33.59       24.39      2.48 o 
   0   1  12        0.16       -3.12      2.08 o 
   1   1  12       38.07       35.21      3.00 o 
   2   1  12       81.14       73.80      3.97 o 
   3   1  12       28.61       28.18      3.12 o 
   4   1  12        2.87        0.41      2.35 o 
   5   1  12        8.04        8.89      2.74 o 
   6   1  12        4.05        5.52      2.72 o 
   7   1  12        0.19        2.18      3.52 o 
   8   1  12       17.71       27.26      4.58 o 
   9   1  12        5.68       15.62      6.71 o 
 -10   2  12       11.42        9.41      2.53 o 
  -9   2  12        0.00       -1.22      1.80 o 
  -8   2  12       23.06       25.70      2.53 o 
  -7   2  12       12.86       13.42      2.07 o 
  -6   2  12      191.34      174.30      4.58 o 
  -5   2  12       38.78       34.13      2.42 o 
  -4   2  12      292.39      281.09      5.65 o 
  -3   2  12      187.67      178.07      5.18 o 
  -2   2  12       16.82       14.47      1.94 o 
  -1   2  12       44.78       38.96      2.79 o 
   0   2  12        8.26        5.79      2.37 o 
   1   2  12       28.28       25.35      3.08 o 
   2   2  12        3.23        2.48      2.21 o 
   3   2  12        3.63        2.59      2.20 o 
   4   2  12        0.00        4.34      2.48 o 
   5   2  12        0.20       -0.92      3.09 o 
   6   2  12        0.43        1.51      3.24 o 
   7   2  12       11.72       12.00      3.96 o 
   8   2  12        0.37        1.66      3.77 o 
   9   2  12        6.50       11.57      5.13 o 
 -10   3  12        0.55       -2.13      2.13 o 
  -9   3  12       14.03       20.65      2.76 o 
  -8   3  12        0.10       -2.13      1.97 o 
  -7   3  12        5.97        6.76      2.18 o 
  -6   3  12        0.00       -2.32      1.54 o 
  -5   3  12        0.19       -0.76      2.07 o 
  -4   3  12       60.87       62.92      3.83 o 
  -3   3  12        6.18        3.90      2.08 o 
  -2   3  12        0.00        1.70      1.85 o 
  -1   3  12       19.17       22.83      2.29 o 
   0   3  12       16.47       16.79      2.07 o 
   1   3  12        0.30       -2.04      2.76 o 
   2   3  12       17.07       17.69      3.44 o 
   3   3  12        1.17       -2.15      2.54 o 
   4   3  12      132.84      130.98      5.55 o 
   5   3  12        0.01       -0.08      3.52 o 
   6   3  12        4.87        5.45      3.61 o 
   7   3  12        9.61       20.01      5.39 o 
   8   3  12        2.13        8.42      5.14 o 
  -9   4  12       26.40       20.99      2.91 o 
  -8   4  12       21.30       24.32      2.91 o 
  -7   4  12       33.61       39.52      4.16 o 
  -6   4  12       53.89       59.06      5.07 o 
  -5   4  12        1.11        0.93      2.58 o 
  -4   4  12        1.79        0.38      2.49 o 
  -3   4  12       17.86       16.55      2.51 o 
  -2   4  12        0.00       -1.10      1.99 o 
  -1   4  12       11.18       12.54      2.10 o 
   0   4  12       29.50       24.82      2.24 o 
   1   4  12        1.10        4.02      2.90 o 
   2   4  12       13.26        9.51      3.24 o 
   3   4  12        5.24        6.72      4.11 o 
   4   4  12        4.23        6.68      4.32 o 
   5   4  12       14.89       15.55      7.36 o 
   6   4  12        0.45        3.57      4.66 o 
   7   4  12       27.69       30.17      8.23 o 
   8   4  12       13.09       18.94      9.24 o 
  -8   5  12        1.41       -2.31      3.04 o 
  -7   5  12        0.25        1.03      3.06 o 
  -6   5  12        0.75       -0.40      2.91 o 
  -5   5  12        1.21        0.91      2.81 o 
  -4   5  12       16.71       17.09      3.22 o 
  -3   5  12       14.04       17.80      2.50 o 
  -2   5  12      118.29      123.12      4.49 o 
  -1   5  12        7.42        8.20      2.28 o 
   0   5  12        7.84        6.23      2.15 o 
   1   5  12      120.91      141.21      5.93 o 
   2   5  12        0.54        2.23      2.96 o 
   3   5  12        9.42       11.98      3.34 o 
   4   5  12        2.16        0.50      3.16 o 
   5   5  12        8.20        0.59      3.26 o 
   6   5  12        4.71        4.19      3.75 o 
   7   5  12        1.50       -0.17      4.47 o 
  -7   6  12       14.31       25.55      4.24 o 
  -6   6  12        7.23        7.22      3.42 o 
  -5   6  12       16.51       16.94      4.89 o 
  -4   6  12       13.11       19.83      4.47 o 
  -3   6  12        2.00        5.69      3.01 o 
  -2   6  12        2.87        3.91      2.29 o 
  -1   6  12        0.20       -2.61      2.11 o 
   0   6  12        2.60        0.58      2.14 o 
   1   6  12        1.70        1.76      4.12 o 
   2   6  12       47.78       57.62      6.11 o 
   3   6  12        6.02        1.74      3.37 o 
   4   6  12        0.08       -3.65      3.34 o 
   5   6  12       14.52       18.08      4.06 o 
   6   6  12        1.65        1.43      4.07 o 
  -5   7  12        9.39       11.01      3.62 o 
  -4   7  12        1.94       -1.30      3.25 o 
  -3   7  12        3.61        4.02      3.02 o 
  -2   7  12        0.00       -0.29      3.79 o 
  -1   7  12        0.94       -0.09      3.08 o 
   0   7  12        0.24        2.83      3.17 o 
   1   7  12       20.11       23.58      3.26 o 
   2   7  12        0.21        0.33      5.20 o 
   3   7  12        5.02        7.23      3.78 o 
   4   7  12       13.71       22.05      5.73 o 
  -9   0  13        2.52        1.33      6.32 o 
  -7   0  13        2.39        0.81      2.64 o 
  -5   0  13        3.70        1.80      2.31 o 
  -3   0  13      274.33      279.57      7.97 o 
  -1   0  13        0.53        2.15      3.51 o 
   1   0  13        0.17        1.27      3.16 o 
   3   0  13        9.48        7.46      3.86 o 
   5   0  13        0.04       -0.02      3.75 o 
   7   0  13       32.12       29.82      6.51 o 
 -10   1  13        9.52        6.96      2.37 o 
  -9   1  13       15.99       14.77      2.45 o 
  -8   1  13        0.40       -1.21      1.76 o 
  -7   1  13       25.94       26.78      2.41 o 
  -6   1  13       12.32       11.66      2.02 o 
  -5   1  13        5.27        5.49      1.79 o 
  -4   1  13        1.74        3.62      1.69 o 
  -3   1  13      178.46      190.62      5.41 o 
  -2   1  13        8.55        8.17      2.21 o 
  -1   1  13      139.17      150.44      5.88 o 
   0   1  13        6.97        6.51      2.72 o 
   1   1  13        3.64        3.05      2.33 o 
   2   1  13       43.36       32.13      3.09 o 
   3   1  13       15.55       20.41      3.16 o 
   4   1  13        3.94        6.22      2.79 o 
   5   1  13       11.73       11.51      3.78 o 
   6   1  13        4.45        4.59      3.60 o 
   7   1  13        1.63        5.65      4.51 o 
   8   1  13        1.80       14.65      4.30 o 
  -9   2  13        2.20        0.13      2.08 o 
  -8   2  13        0.19       -2.31      1.77 o 
  -7   2  13        6.68        2.58      1.87 o 
  -6   2  13        4.64        3.50      1.88 o 
  -5   2  13        0.75        2.11      1.77 o 
  -4   2  13       43.07       43.04      3.13 o 
  -3   2  13      201.28      190.86      5.45 o 
  -2   2  13      162.36      151.08      4.28 o 
  -1   2  13       25.18       25.15      2.64 o 
   0   2  13       60.31       56.97      3.65 o 
   1   2  13        0.10       -1.05      2.26 o 
   2   2  13       46.29       44.52      3.68 o 
   3   2  13        8.16        5.02      2.96 o 
   4   2  13        0.42        0.68      3.27 o 
   5   2  13        0.18       -0.86      4.14 o 
   6   2  13       29.71       34.35      4.64 o 
   7   2  13        5.27       11.87      5.18 o 
   8   2  13        0.78        7.20      4.59 o 
  -9   3  13        8.48        7.96      2.51 o 
  -8   3  13       12.09        9.96      2.52 o 
  -7   3  13       20.65       22.65      2.79 o 
  -6   3  13        0.17       -1.98      2.44 o 
  -5   3  13       20.08       12.52      2.65 o 
  -4   3  13       10.48       12.59      2.57 o 
  -3   3  13        0.55       -0.10      2.11 o 
  -2   3  13       29.43       27.55      2.51 o 
  -1   3  13       56.53       62.76      3.44 o 
   0   3  13      126.69      121.82      4.80 o 
   1   3  13        0.20       -3.39      2.94 o 
   2   3  13       20.87       15.19      3.62 o 
   3   3  13        0.95       -1.30      3.05 o 
   4   3  13        6.59       10.85      3.21 o 
   5   3  13       10.29       10.65      7.29 o 
   6   3  13        0.56        3.08      6.17 o 
   7   3  13       21.51       24.52      5.56 o 
  -8   4  13       10.37       11.12      3.61 o 
  -7   4  13        2.51        1.84      3.09 o 
  -6   4  13       10.63        7.67      3.21 o 
  -5   4  13       66.15       71.94      4.99 o 
  -4   4  13       93.45       90.72      7.42 o 
  -3   4  13       29.22       33.40      3.73 o 
  -2   4  13       98.05       94.83      4.60 o 
  -1   4  13       42.36       42.01      3.23 o 
   0   4  13        2.81        3.39      2.12 o 
   1   4  13        0.88        0.41      2.99 o 
   2   4  13        2.74        4.10      3.21 o 
   3   4  13       32.29       34.82      9.00 o 
   4   4  13        2.37        8.98      5.66 o 
   5   4  13        0.78        5.53      6.76 o 
   6   4  13        7.84       14.06      7.31 o 
   7   4  13        4.11        9.46      7.34 o 
  -7   5  13        2.68       -2.43      3.05 o 
  -6   5  13        0.44       -1.13      3.00 o 
  -5   5  13       41.26       48.03      5.28 o 
  -4   5  13       55.02       57.50      4.63 o 
  -3   5  13       24.31       30.33      3.79 o 
  -2   5  13       23.58       25.90      3.16 o 
  -1   5  13        2.68        5.22      2.27 o 
   0   5  13        3.32        5.44      2.21 o 
   1   5  13       98.01      111.63      5.76 o 
   2   5  13        4.44        4.08      3.24 o 
   3   5  13        0.20       -2.70      3.08 o 
   4   5  13        9.44        4.30      3.88 o 
   5   5  13        0.29       -0.61      3.41 o 
   6   5  13        3.20        4.81      5.36 o 
  -6   6  13        0.93        2.48      4.37 o 
  -5   6  13        7.35        9.62      3.54 o 
  -4   6  13        0.09        0.68      2.86 o 
  -3   6  13       39.01       45.47      4.88 o 
  -2   6  13       45.49       58.05      8.70 o 
  -1   6  13       24.49       29.10      4.12 o 
   0   6  13       12.34       12.92      2.56 o 
   1   6  13        3.27        4.57      4.75 o 
   2   6  13       19.33       22.90      4.32 o 
   3   6  13        4.19       10.19      3.72 o 
   4   6  13        3.79        4.32      3.74 o 
  -3   7  13        0.04       -0.23      3.15 o 
  -2   7  13        2.50        5.68      5.98 o 
  -1   7  13       10.85        6.53      3.16 o 
   0   7  13        2.56       -1.53      2.68 o 
   1   7  13        4.17       -0.41      4.35 o 
  -8   0  14        6.67       -0.43      2.73 o 
  -6   0  14      146.47      131.37      6.09 o 
  -4   0  14        0.58        0.87      2.41 o 
  -2   0  14       80.95       91.40      7.33 o 
   0   0  14       48.10       44.25      6.09 o 
   2   0  14        7.19        7.49      5.04 o 
   4   0  14        3.87        5.53      5.58 o 
   6   0  14        6.88       10.91      8.30 o 
  -9   1  14        8.14        7.08      2.36 o 
  -8   1  14        0.72       -1.45      1.91 o 
  -7   1  14        1.91       -0.77      1.84 o 
  -6   1  14        7.83        5.32      1.95 o 
  -5   1  14       35.88       38.76      2.67 o 
  -4   1  14       23.19       22.73      2.26 o 
  -3   1  14       27.79       31.03      2.85 o 
  -2   1  14       50.44       54.42      3.43 o 
  -1   1  14        1.16        5.08      2.84 o 
   0   1  14      212.83      227.48      7.19 o 
   1   1  14        8.70        7.43      2.62 o 
   2   1  14        0.42       -1.19      2.26 o 
   3   1  14        6.12        5.45      2.65 o 
   4   1  14       21.51       16.99      4.09 o 
   5   1  14        6.37        6.95      4.36 o 
   6   1  14        6.67        5.48      4.91 o 
   7   1  14        5.83       14.22      6.55 o 
  -8   2  14       79.51       77.74      4.38 o 
  -7   2  14        0.05       -1.18      1.83 o 
  -6   2  14        3.81        0.64      1.83 o 
  -5   2  14       19.23       15.18      3.83 o 
  -4   2  14      126.02      116.46      5.15 o 
  -3   2  14       12.27       13.59      3.13 o 
  -2   2  14        3.58        7.53      2.44 o 
  -1   2  14      118.55      109.30      6.41 o 
   0   2  14       42.03       45.71      4.58 o 
   1   2  14       23.63       20.52      3.43 o 
   2   2  14        4.31        5.50      4.63 o 
   3   2  14        2.34       -0.22      3.59 o 
   4   2  14        1.98        1.77      3.40 o 
   5   2  14        4.70        5.95      3.92 o 
   6   2  14        7.80       11.52      7.15 o 
   7   2  14        4.41       16.64      5.30 o 
  -8   3  14        8.74        8.24      2.54 o 
  -7   3  14        1.43        3.33      3.08 o 
  -6   3  14        0.00       -3.47      2.47 o 
  -5   3  14       22.54       20.47      3.48 o 
  -4   3  14       29.59       31.89      3.83 o 
  -3   3  14        1.37        0.97      2.26 o 
  -2   3  14        0.12       -0.25      2.21 o 
  -1   3  14       34.36       31.32      2.71 o 
   0   3  14        1.21        0.49      2.58 o 
   1   3  14        8.59        7.46      3.11 o 
   2   3  14        2.76        3.33      3.31 o 
   3   3  14        5.56        7.65      7.07 o 
   4   3  14        2.09        6.52      4.46 o 
   5   3  14        3.59        7.65      4.78 o 
   6   3  14        5.92       12.30     11.46 o 
  -7   4  14       31.78       35.20      4.47 o 
  -6   4  14        1.03       -0.37      2.79 o 
  -5   4  14       32.76       33.14      5.22 o 
  -4   4  14       40.15       38.93      4.20 o 
  -3   4  14        9.84       14.24      4.90 o 
  -2   4  14        0.02        2.12      2.69 o 
  -1   4  14       13.65       15.23      3.48 o 
   0   4  14        5.23        6.42      3.22 o 
   1   4  14        0.10        2.41      4.15 o 
   2   4  14        5.30        8.74      3.55 o 
   3   4  14        0.08        4.98      3.98 o 
   4   4  14        0.14        8.30      4.81 o 
   5   4  14       10.24       13.95      8.74 o 
  -6   5  14        0.63       -2.10      3.06 o 
  -5   5  14        0.34        4.03      3.27 o 
  -4   5  14       13.74       17.19      3.66 o 
  -3   5  14        0.23       -0.35      3.73 o 
  -2   5  14        0.35       -0.18      3.95 o 
  -1   5  14       10.45       12.73      3.00 o 
   0   5  14       37.34       38.04      3.54 o 
   1   5  14       16.69       22.92      3.97 o 
   2   5  14        0.13        2.61      3.68 o 
   3   5  14       24.18       25.83      4.60 o 
   4   5  14        8.38       14.28      6.74 o 
  -3   6  14        1.13        1.53      3.11 o 
  -2   6  14       15.03       17.69      3.69 o 
  -1   6  14        6.87       10.99      4.98 o 
   0   6  14        8.42       10.42      5.27 o 
   1   6  14        0.05       -1.27      3.70 o 
   2   6  14        0.10       -2.76      4.37 o 
  -7   0  15        0.10       -2.10      2.58 o 
  -5   0  15        3.29        4.18      2.70 o 
  -3   0  15       40.96       35.05      5.36 o 
  -1   0  15      158.36      169.07      9.26 o 
   1   0  15        0.99        6.80      5.32 o 
   3   0  15       18.88       19.44      4.15 o 
   5   0  15        0.29       -9.89      7.34 o 
  -7   1  15        0.06       -1.12      1.95 o 
  -6   1  15       11.53       10.70      2.31 o 
  -5   1  15        0.02       -0.53      1.79 o 
  -4   1  15        1.57        4.32      2.45 o 
  -3   1  15       33.56       35.95      3.10 o 
  -2   1  15       15.49       22.22      3.43 o 
  -1   1  15       38.13       39.95      3.87 o 
   0   1  15       16.51       26.06      3.50 o 
   1   1  15        0.55        5.16      3.43 o 
   2   1  15       14.65       16.66      3.56 o 
   3   1  15       24.60       31.72      4.72 o 
   4   1  15        0.39        2.59      3.25 o 
   5   1  15        0.16        1.56      5.22 o 
   6   1  15        1.81       15.57     11.65 o 
  -7   2  15        5.47        6.05      2.51 o 
  -6   2  15        0.74       -2.96      2.04 o 
  -5   2  15        3.31        2.68      2.43 o 
  -4   2  15        2.23        3.64      2.48 o 
  -3   2  15        3.65        4.71      2.41 o 
  -2   2  15       90.70       90.38      5.92 o 
  -1   2  15       94.98      102.26      8.23 o 
   0   2  15        0.60        5.15      3.49 o 
   1   2  15        3.47        5.14      3.30 o 
   2   2  15        3.73        6.84      4.20 o 
   3   2  15       13.63       21.36      4.23 o 
   4   2  15       16.27       12.72      3.69 o 
   5   2  15       16.64       20.49      4.06 o 
  -6   3  15        6.33        6.30      3.24 o 
  -5   3  15       10.02       10.74      3.72 o 
  -4   3  15        0.93        0.49      3.22 o 
  -3   3  15       30.18       29.75      4.45 o 
  -2   3  15        7.94        9.42      3.06 o 
  -1   3  15       14.79       28.93     10.20 o 
   0   3  15        6.32       18.52      6.41 o 
   1   3  15        4.61        9.25      4.13 o 
   2   3  15        0.19        2.58      8.92 o 
   3   3  15        5.18        6.59      5.93 o 
   4   3  15        0.01        3.90     10.30 o 
   5   3  15        1.09        6.94      8.04 o 
  -5   4  15       10.70       10.96      3.50 o 
  -4   4  15        2.45        2.64      3.06 o 
  -3   4  15        5.68        2.96      3.06 o 
  -2   4  15        8.58        8.92      3.70 o 
  -1   4  15        0.71        1.88      3.79 o 
   0   4  15        4.76       12.88      9.55 o 
   1   4  15        5.82        7.04      3.91 o 
   2   4  15        1.50       11.01      5.47 o 
   3   4  15        0.87        2.24      4.05 o 
  -3   5  15        3.61        8.90      4.38 o 
  -2   5  15       20.42       23.82      7.26 o 
  -1   5  15        1.89        6.11      4.62 o 
   0   5  15        1.20        8.49      7.66 o 
   1   5  15        3.02        6.58      5.59 o 
  -6   0  16        5.65        5.63      3.32 o 
  -4   0  16        8.88        8.73      4.57 o 
  -2   0  16        3.01        8.91      4.43 o 
   0   0  16       34.55       34.37      8.49 o 
   2   0  16        5.97       16.93      8.90 o 
   4   0  16       12.64        8.34      5.83 o 
  -6   1  16        6.17        6.02      2.28 o 
  -5   1  16        3.44       -0.17      2.46 o 
  -4   1  16        2.94        3.42      2.48 o 
  -3   1  16       45.14       49.44      6.09 o 
  -2   1  16      101.56      108.82      6.85 o 
  -1   1  16        2.90        4.00      3.51 o 
   0   1  16        0.02        5.08      3.54 o 
   1   1  16        6.28       13.94      5.19 o 
   2   1  16       12.09       15.38      4.45 o 
   3   1  16        0.64        3.55      3.44 o 
   4   1  16        0.86       -2.01      4.46 o 
  -5   2  16       15.10       11.72      3.42 o 
  -4   2  16       39.98       35.32      4.11 o 
  -3   2  16        3.12        3.20      2.49 o 
  -2   2  16       48.53       44.19      4.81 o 
  -1   2  16        0.62        4.05      7.09 o 
   0   2  16        1.19        7.74      3.90 o 
   1   2  16       27.25       30.61      5.71 o 
   2   2  16        0.03        0.72      5.38 o 
   3   2  16       21.06       26.50      4.26 o 
  -4   3  16        0.18        3.27      2.94 o 
  -3   3  16       26.10       22.50      4.54 o 
  -2   3  16       35.25       36.30      4.12 o 
  -1   3  16        0.14       12.39      4.92 o 
   0   3  16        2.60       18.52     12.03 o 
   1   3  16        2.01       17.98     10.12 o 
   2   3  16        9.13       15.81      7.60 o 
  -2   4  16       13.15       13.62      4.26 o 
  -1   4  16        6.77       11.21      6.96 o 
   0   4  16        0.87        7.87     13.51 o 
  -3   0  17        6.86        7.27      6.57 o 
  -1   0  17        5.22        2.30      6.49 o 
   1   0  17       41.36       32.37      8.87 o 
  -3   1  17        0.62       -0.84      3.95 o 
  -2   1  17        1.15        9.32      3.89 o 
  -1   1  17        7.43       12.29      8.10 o 
   0   1  17       15.73       26.79      7.41 o 
   1   1  17        0.00       12.55      5.33 o 
                                                 
